# Supplementary material for: The potential DNA methylation markers of cardiovascular disease in patients with type 2 diabetes
Source: BMC Med Genomics. 2023 Oct 12;16:242. doi: 10.1186/s12920-023-01689-3 (PMC10568935; doi:10.1186/s12920-023-01689-3)
Supplement: Supplementary file 2 — Supplementary Material 2 [file 12920_2023_1689_MOESM2_ESM.xlsx]

## Sheet: S4
Table S1. Different DMRs in discovery cohort
Chr	Start	End	CpGs	Case	Control	Diff	P	Promoter	Upstream2k	Exon	Intron	Downstream2k	Cgi	Cgi_shore	Genebody	Tss_500bp	Tss_cgi
chr1	147551366	147551480	12	0.58478	0.85287	-0.268093	4.91874e-12	PDE4DIPP1	PDE4DIPP1	--	--	--	--	--	--	--	--
chr1	149286773	149286906	9	0.11821	0.0026439	0.115564	4.91874e-12	LOC388692	LOC388692	--	--	--	chr1_149286812_149287773	chr1	--	--	--
chr1	153508522	153508621	13	0.0022754	0.23553	-0.233253	4.91874e-12	S100A6	--	S100A6	--	S100A5	chr1_153508424_153508840	--	S100A6	S100A6	chr1_153508424_153508840
chr1	161417299	161417475	42	0.25476	0.11664	0.138125	4.91874e-12	TRNAE13,TRNAG24,TRNAL5	TRNAG24,TRNAE13,TRNAL5	TRNAG24	--	TRNAD11,TRNAG24	chr1_161410142_161442503	--	TRNAG24	TRNAE13,TRNAG24	chr1_161410142_161442503
chr1	161425610	161425987	88	0.3691	0.25795	0.111149	4.91874e-12	TRNAG21,TRNAL30,TRNAG13,TRNAE22,TRNAD13	TRNAG21,TRNAD13,TRNAL30,TRNAG13,TRNAE22	--	--	--	chr1_161410142_161442503	--	--	TRNAD13,TRNAL30	chr1_161410142_161442503
chr1	161426112	161426222	25	0.28298	0.13677	0.146215	4.91874e-12	TRNAG21,TRNAL30,TRNAG13,TRNAE22,TRNAD13	TRNAG21,TRNAD13,TRNAL30,TRNAG13,TRNAE22	TRNAL30	--	TRNAL30	chr1_161410142_161442503	--	TRNAL30	TRNAL30	chr1_161410142_161442503
chr1	161433228	161433390	56	0.52102	0.32875	0.192264	4.91874e-12	TRNAD6,TRNAE18,TRNAG15,TRNAG17,TRNAL35	TRNAD6,TRNAE18,TRNAG17,TRNAL35,TRNAG15	--	--	--	chr1_161410142_161442503	--	--	TRNAL35,TRNAD6	chr1_161410142_161442503
chr1	161435090	161435318	37	0.24625	0.13935	0.106899	4.91874e-12	TRNAG15	TRNAG15	TRNAG15	--	TRNAL35	chr1_161410142_161442503	--	TRNAG15	TRNAG15	chr1_161410142_161442503
chr1	161439471	161439623	30	0.2907	0.12927	0.16143	4.91874e-12	TRNAL14,TRNAE5,TRNAG9	TRNAE5,TRNAG9,TRNAL14	TRNAG9	--	TRNAD5,TRNAG9	chr1_161410142_161442503	--	TRNAG9	TRNAE5,TRNAG9	chr1_161410142_161442503
chr1	201368645	201368701	11	7e-07	0.11232	-0.112315	4.91874e-12	LAD1	LAD1	LAD1	--	--	chr1_201368560_201369032	--	LAD1	LAD1	chr1_201368560_201369032
chr1	228746377	228746560	39	0.74446	0.63168	0.11278	4.91874e-12	RNA5S1	RNA5S1	--	--	RNA5S2	chr1_228744110_228784168	--	--	RNA5S1	chr1_228744110_228784168
chr1	228755452	228755524	19	0.79148	0.62828	0.163203	4.91874e-12	RNA5S5	RNA5S5	--	--	RNA5S6	chr1_228744110_228784168	--	--	RNA5S5	chr1_228744110_228784168
chr1	228764156	228764244	20	0.78481	0.65525	0.129554	4.91874e-12	RNA5S9	RNA5S9	--	--	RNA5S10	chr1_228744110_228784168	--	--	RNA5S9	chr1_228744110_228784168
chr1	228768861	228768980	24	0.7776	0.65143	0.126166	4.91874e-12	RNA5S11	RNA5S11	--	--	RNA5S12	chr1_228744110_228784168	--	--	RNA5S11	chr1_228744110_228784168
chr1	24229342	24229667	47	0.23109	0.42129	-0.190206	4.91874e-12	BTBD6P1	BTBD6P1	BTBD6P1	CNR2	--	chr1_24229115_24229537	chr1	CNR2,BTBD6P1	BTBD6P1	chr1_24229115_24229537
chr1	247290001	247290034	15	0.11605	0.39129	-0.275243	4.91874e-12	--	--	--	ZNF124	--	chr1_247289663_247290225	--	ZNF124	--	--
chr1	540554	540634	18	0.40815	0.60108	-0.192928	4.91874e-12	--	--	--	--	--	--	--	--	--	--
chr10	11779172	11779365	33	0.73333	0.85847	-0.125144	4.91874e-12	--	--	--	--	--	--	--	--	--	--
chr10	134045505	134045735	18	0.31013	0.56869	-0.258559	4.91874e-12	--	--	--	STK32C	--	--	--	STK32C	--	--
chr10	1405521	1405577	23	0.57302	0.74034	-0.167327	4.91874e-12	--	--	ADARB2	--	--	chr10_1404659_1406219	--	ADARB2	--	--
chr10	23481250	23481386	23	0.16736	0.064773	0.102583	4.91874e-12	PTF1A	PTF1A	--	--	--	chr10_23480697_23482455	--	--	PTF1A	chr10_23480697_23482455
chr10	25463828	25463867	18	0.19978	0.041063	0.158718	4.91874e-12	GPR158	GPR158	--	GPR158-AS1	--	chr10_25463756_25465639	--	GPR158-AS1	GPR158	chr10_25463756_25465639
chr10	42738493	42738614	18	0.52547	0.32221	0.203263	4.91874e-12	--	--	--	--	--	chr10_42737286_42739108	--	--	--	--
chr10	76573461	76573823	23	0.79181	0.93418	-0.142377	4.91874e-12	--	--	--	--	--	chr10_76573195_76573507	chr10	--	--	--
chr11	121233756	121233805	19	0.56759	0.75801	-0.190418	4.91874e-12	BMPR1APS2	--	BMPR1APS2	--	--	chr11_121233742_121233995	--	BMPR1APS2	BMPR1APS2	chr11_121233742_121233995
chr11	2019731	2020036	16	0.32676	0.53916	-0.2124	4.91874e-12	H19,MIR675	H19,MIR675	--	H19	--	chr11_2019565_2019863	chr11	H19	--	--
chr11	279329	279422	21	0.16125	0.02514	0.136108	4.91874e-12	--	--	NLRP6	--	--	chr11_279072_281700	--	NLRP6	--	--
chr11	62138711	62138904	30	0.73127	0.51067	0.220601	4.91874e-12	RCC2P6	RCC2P6	--	ASRGL1	--	chr11_62138621_62138873	chr11	ASRGL1	--	--
chr11	65313906	65313988	19	0.14044	3.7368e-07	0.140436	4.91874e-12	--	--	LTBP3	LTBP3	--	chr11_65313843_65314455	chr11	LTBP3	--	--
chr11	75139492	75139570	14	0.27776	0.57896	-0.301201	4.91874e-12	--	--	KLHL35	--	--	chr11_75139454_75139817	chr11	KLHL35	--	--
chr11	75139594	75139750	26	0.32645	0.49063	-0.164174	4.91874e-12	--	--	KLHL35	KLHL35	--	chr11_75139454_75139817	chr11	KLHL35	--	--
chr12	132293557	132294023	41	0.69477	0.54939	0.145386	4.91874e-12	--	--	--	--	--	chr12_132293443_132293816	chr12	--	--	--
chr12	59314044	59314138	12	0.12586	0.01682	0.109036	4.91874e-12	LRIG3	LRIG3	LRIG3	--	--	chr12_59313559_59314452	--	LRIG3	LRIG3	chr12_59313559_59314452
chr12	7792513	7792845	45	0.78049	0.61884	0.161654	4.91874e-12	--	--	--	--	--	--	--	--	--	--
chr13	110437263	110437317	15	0.21253	0.056218	0.156308	4.91874e-12	--	--	IRS2	--	--	chr13_110434466_110440180	--	IRS2	--	chr13_110434466_110440180
chr13	36700082	36700177	11	0.69443	0.90059	-0.206156	4.91874e-12	--	--	DCLK1	--	--	--	--	DCLK1	--	--
chr13	40746507	40746612	18	0.24458	0.39644	-0.151859	4.91874e-12	--	--	--	--	--	chr13_40746369_40746696	--	--	--	--
chr13	53775498	53775596	29	0.27745	0.15223	0.12522	4.91874e-12	--	--	--	--	--	chr13_53774264_53776345	--	--	--	--
chr14	100141437	100141566	23	0.61003	0.34876	0.261265	4.91874e-12	--	--	HHIPL1	--	--	--	chr14	HHIPL1	--	--
chr14	103593336	103593618	44	0.92424	0.69152	0.232725	4.91874e-12	--	--	TNFAIP2	TNFAIP2	--	chr14_103593234_103593923	--	TNFAIP2	--	--
chr14	42076252	42076308	11	0.10398	5e-07	0.103976	4.91874e-12	LRFN5	--	LRFN5	--	--	chr14_42075858_42076329	--	LRFN5	LRFN5	chr14_42075858_42076329
chr15	100468708	100468941	39	0.12851	0.0086578	0.119853	4.91874e-12	--	--	--	--	--	--	--	--	--	--
chr15	22833407	22833437	13	6.5385e-07	0.1124	-0.112399	4.91874e-12	TUBGCP5	--	TUBGCP5	--	--	chr15_22833282_22833911	--	TUBGCP5	TUBGCP5	chr15_22833282_22833911
chr15	30517526	30517613	15	0.2464	0.10305	0.143342	4.91874e-12	--	--	LOC728424	--	--	chr15_30515266_30518445	--	LOC728424	--	chr15_30515266_30518445
chr15	31516146	31516529	28	0.70769	0.83339	-0.125699	4.91874e-12	--	--	LOC102725022	LOC283710,LOC102725022	--	--	--	LOC283710,LOC102725022	--	--
chr15	63397487	63397555	8	0.54396	0.76504	-0.221087	4.91874e-12	--	--	--	--	--	--	--	--	--	--
chr15	65116049	65116133	11	0.096344	0.31413	-0.217788	4.91874e-12	--	--	PIF1	--	--	chr15_65116013_65116567	--	PIF1	--	--
chr15	78557383	78557452	22	0.14813	0.046639	0.101494	4.91874e-12	DNAJA4	DNAJA4	--	DNAJA4	--	chr15_78556405_78557542	--	DNAJA4	DNAJA4	chr15_78556405_78557542
chr16	1032533	1032680	28	0.41602	0.18524	0.230774	4.91874e-12	LMF1	LMF1	--	SOX8	--	chr16_1029878_1035327	--	SOX8	--	chr16_1029878_1035327
chr16	58534595	58534779	21	0.12139	0.29841	-0.177024	4.91874e-12	--	--	--	NDRG4	--	--	chr16	NDRG4	--	--
chr16	85203613	85203826	29	0.2165	0.10407	0.112435	4.91874e-12	--	--	--	--	--	chr16_85203157_85203941	chr16	--	--	--
chr17	15652805	15653020	29	0.29554	0.5092	-0.213658	4.91874e-12	--	--	--	--	--	chr17_15652534_15653138	--	--	--	--
chr17	20744745	20744845	11	0.81205	0.59	0.222047	4.91874e-12	--	--	ABHD17AP6	ABHD17AP6	--	chr17_20744130_20744846	chr17	ABHD17AP6	--	chr17_20744130_20744846
chr17	40191920	40192230	58	0.34876	0.52099	-0.172229	4.91874e-12	ZNF385C	ZNF385C	--	--	--	chr17_40191787_40192450	--	--	--	--
chr17	42431616	42431759	26	0.48568	0.29755	0.188134	4.91874e-12	--	--	FAM171A2	--	GRN	chr17_42431092_42432555	--	FAM171A2	--	--
chr17	42431861	42432187	40	0.55743	0.38005	0.177381	4.91874e-12	--	--	FAM171A2	--	GRN	chr17_42431092_42432555	--	FAM171A2	--	--
chr17	5674570	5674865	56	0.52928	0.32381	0.205463	4.91874e-12	LOC339166	LOC339166	--	--	--	--	--	--	--	--
chr17	62775127	62775287	26	0.24456	0.13588	0.108673	4.91874e-12	MIR6080	MIR6080	ARHGAP27P1	ARHGAP27P1-BPTFP1-KPNA2P3	--	chr17_62774366_62777797	chr17	ARHGAP27P1,ARHGAP27P1-BPTFP1-KPNA2P3	--	chr17_62774366_62777797
chr17	72830398	72830535	17	0.65133	0.40034	0.250993	4.91874e-12	--	--	--	TMEM104	--	--	chr17	TMEM104	--	--
chr17	72916164	72916207	12	0.68239	0.85236	-0.169976	4.91874e-12	--	--	USH1G	--	--	chr17_72915568_72916510	--	USH1G	--	--
chr17	72916209	72916431	39	0.74215	0.84489	-0.102747	4.91874e-12	--	--	USH1G	--	--	chr17_72915568_72916510	--	USH1G	--	--
chr17	76875872	76876131	33	0.1194	0.40125	-0.281847	4.91874e-12	--	--	--	TIMP2	--	--	--	TIMP2	--	--
chr17	81156113	81156220	23	0.30774	0.44222	-0.134485	4.91874e-12	--	--	--	--	--	--	--	--	--	--
chr18	12777268	12777386	10	0.91912	0.50594	0.413182	4.91874e-12	--	--	--	--	--	--	chr18	--	--	--
chr18	14450366	14450450	29	0.032882	0.15134	-0.11846	4.91874e-12	--	--	LONRF2P1	--	--	chr18_14450103_14450984	--	LONRF2P1	--	chr18_14450103_14450984
chr18	63418237	63418297	17	0.17494	0.074828	0.100108	4.91874e-12	CDH7	--	CDH7	CDH7	--	chr18_63417775_63418640	--	CDH7	CDH7	chr18_63417775_63418640
chr19	21860857	21861092	32	0.40288	0.57253	-0.169643	4.91874e-12	--	--	--	--	--	chr19_21860792_21861016	chr19	--	--	--
chr19	2215294	2215582	11	0.82128	0.57407	0.247206	4.91874e-12	--	--	--	DOT1L	--	--	chr19	DOT1L	--	--
chr19	2546786	2546983	20	0.42389	0.62574	-0.201852	4.91874e-12	--	--	--	GNG7	--	chr19_2546620_2546983	--	GNG7	--	--
chr19	40382687	40382785	12	0.54573	0.79211	-0.246386	4.91874e-12	--	--	FCGBP	--	--	chr19_40382281_40382821	--	FCGBP	--	--
chr19	50931385	50931564	38	0.20524	0.10359	0.101645	4.91874e-12	--	--	SPIB	--	--	chr19_50931270_50931638	--	SPIB	--	--
chr19	56005993	56006143	9	0.67001	0.32531	0.344701	4.91874e-12	--	--	SSC5D	--	--	--	chr19	SSC5D	--	--
chr19	57351712	57351932	20	0.59359	0.39246	0.20113	4.91874e-12	ZIM2,MIMT1,PEG3	MIMT1	--	ZIM2,PEG3	--	chr19_57351283_57351995	chr19	PEG3,ZIM2	MIMT1,PEG3,ZIM2	chr19_57351283_57351995
chr19	58867963	58868263	65	0.23221	0.09803	0.134176	4.91874e-12	--	--	ZNF497	--	A1BG-AS1	chr19_58867397_58868868	--	ZNF497	--	--
chr19	58868263	58868289	14	0.48897	0.21559	0.273373	4.91874e-12	--	--	ZNF497	--	A1BG-AS1	chr19_58867397_58868868	--	ZNF497	--	--
chr19	58868445	58868792	56	0.738	0.60869	0.129308	4.91874e-12	--	--	ZNF497	--	A1BG-AS1	chr19_58867397_58868868	--	ZNF497	--	--
chr2	105472691	105472713	8	0.18176	7e-07	0.181761	4.91874e-12	--	--	POU3F3	--	--	chr2_105468851_105473488	--	POU3F3	--	chr2_105468851_105473488
chr2	133402660	133403009	61	0.78484	0.88631	-0.101464	4.91874e-12	--	--	LYPD1,GPR39	GPR39	--	chr2_133402720_133403010	chr2	LYPD1,GPR39	--	--
chr2	208977358	208977453	18	0.5203	0.79774	-0.277439	4.91874e-12	CRYGEP	CRYGEP	CRYGEP	--	--	chr2_208976900_208977396	chr2	CRYGEP	CRYGEP	chr2_208976900_208977396
chr2	241975804	241976159	18	0.25628	0.089054	0.16723	4.91874e-12	--	--	--	SNED1	--	chr2_241975533_241976318	chr2	SNED1	--	--
chr2	242140525	242140879	22	0.11447	0.48287	-0.368404	4.91874e-12	--	--	ANO7	ANO7	--	--	chr2	ANO7	--	--
chr2	27301413	27301796	23	0.38858	0.51407	-0.125486	4.91874e-12	EMILIN1	EMILIN1	EMILIN1	--	--	--	--	EMILIN1	EMILIN1	--
chr2	39470993	39471148	42	0.84038	0.65287	0.187514	4.91874e-12	CDKL4	CDKL4	CDKL4	CDKL4	--	chr2_39470742_39471208	--	CDKL4	CDKL4	chr2_39470742_39471208
chr2	40679187	40679266	18	0.1562	0.028163	0.128034	4.91874e-12	--	--	--	SLC8A1	--	--	chr2	SLC8A1	--	--
chr2	47597101	47597242	29	0.28456	0.45737	-0.172812	4.91874e-12	--	--	--	EPCAM	--	chr2_47596629_47597256	--	EPCAM	--	--
chr2	73496413	73496518	22	0.46952	0.65243	-0.182909	4.91874e-12	FBXO41	--	FBXO41	--	--	chr2_73495920_73496910	--	FBXO41	FBXO41	chr2_73495920_73496910
chr20	3732852	3733113	25	0.41403	0.57861	-0.164588	4.91874e-12	--	--	HSPA12B	--	C20orf27	chr20_3732061_3732944	chr20	HSPA12B	--	--
chr20	43379274	43379326	15	0.38363	0.69162	-0.307987	4.91874e-12	--	--	KCNK15	--	RIMS4	chr20_43378668_43379438	--	KCNK15	--	--
chr20	50385089	50385188	23	0.14073	0.027277	0.113457	4.91874e-12	ATP9A	ATP9A	--	--	--	--	chr20	--	ATP9A	--
chr20	57416592	57416677	28	0.72792	0.60993	0.117989	4.91874e-12	GNAS	GNAS	GNAS	GNAS,GNAS-AS1	--	chr20_57415135_57417153	chr20	GNAS,GNAS-AS1	GNAS	chr20_57415135_57417153
chr20	57429780	57429837	9	0.48535	0.72014	-0.234787	4.91874e-12	--	--	GNAS	GNAS	--	chr20_57429024_57431239	chr20	GNAS	--	--
chr20	58180075	58180172	16	0.030261	0.13625	-0.105986	4.91874e-12	PHACTR3	--	PHACTR3	PHACTR3	--	chr20_58179808_58180787	--	PHACTR3	PHACTR3	--
chr20	62328204	62328482	29	0.029893	0.1802	-0.15031	4.91874e-12	TNFRSF6B	--	TNFRSF6B,RTEL1-TNFRSF6B	--	ARFRP1,RTEL1	chr20_62328013_62328558	--	TNFRSF6B,RTEL1-TNFRSF6B	TNFRSF6B	chr20_62328013_62328558
chr20	62679802	62679908	30	0.25604	0.45741	-0.201368	4.91874e-12	--	--	SOX18	--	--	chr20_62679424_62680883	chr20	SOX18	--	--
chr21	44105420	44105599	27	0.67307	0.81937	-0.146305	4.91874e-12	--	--	--	PDE9A	--	chr21_44105237_44105532	chr21	PDE9A	--	--
chr21	44864411	44864518	28	0.63332	0.77952	-0.146194	4.91874e-12	--	--	--	--	--	chr21_44863910_44864601	--	--	--	--
chr22	20483890	20483917	7	0.19603	0.011749	0.184279	4.91874e-12	--	--	--	--	--	chr22_20483627_20484805	--	--	--	--
chr22	22469663	22469710	17	0.97324	0.87178	0.101465	4.91874e-12	--	--	--	--	--	chr22_22469166_22469909	--	--	--	--
chr22	29709465	29709492	15	0.31739	0.15173	0.165658	4.91874e-12	--	--	RASL10A	--	GAS2L1	chr22_29709281_29712013	chr22	RASL10A	--	chr22_29709281_29712013
chr22	38916550	38916642	7	0.91545	0.66853	0.246922	4.91874e-12	--	--	--	DMC1	--	--	--	DMC1	--	--
chr3	125709538	125709964	29	0.25684	0.12637	0.130465	4.91874e-12	--	--	--	--	--	--	chr3	--	--	--
chr3	128372586	128372632	11	0.85109	0.66119	0.189904	4.91874e-12	--	--	--	--	--	--	--	--	--	--
chr3	128840388	128840503	31	0.00063803	0.12516	-0.124524	4.91874e-12	RAB43	--	RAB43	RAB43,ISY1-RAB43	--	chr3_128839934_128840633	--	ISY1-RAB43,RAB43	RAB43	chr3_128839934_128840633
chr3	195488815	195489291	78	0.22138	0.34857	-0.127196	4.91874e-12	--	--	MUC4	MUC4	--	chr3_195488595_195489381	chr3	MUC4	--	--
chr3	75445486	75445588	22	0.48666	0.68197	-0.19531	4.91874e-12	--	--	--	--	--	chr3_75444712_75445611	--	--	--	--
chr3	9988302	9988517	52	0.62245	0.4825	0.139953	4.91874e-12	PRRT3-AS1	PRRT3-AS1	PRRT3	--	PRRT3,CRELD1	chr3_9987895_9989619	--	PRRT3	--	chr3_9987895_9989619
chr4	157997558	157997601	18	0.18602	0.04482	0.141203	4.91874e-12	GLRB	--	GLRB	GLRB	--	chr4_157997166_157997686	--	GLRB	GLRB	chr4_157997166_157997686
chr4	164265669	164265719	9	0.30142	0.079443	0.221977	4.91874e-12	NPY5R	--	NPY5R	NPY5R	--	chr4_164264821_164265772	--	NPY5R	NPY5R	chr4_164264821_164265772
chr4	183728141	183728464	24	0.36586	0.57628	-0.21042	4.91874e-12	--	--	--	--	--	chr4_183727549_183728353	chr4	--	--	--
chr4	190987597	190988173	58	0.61981	0.49962	0.120187	4.91874e-12	DUX4L8	DUX4L8	DBET	--	--	chr4_190986382_191013609	--	DBET	--	chr4_190986382_191013609
chr4	48492776	48492882	32	0.30497	0.19536	0.109615	4.91874e-12	--	--	ZAR1	--	SLC10A4	chr4_48492117_48493589	--	ZAR1	--	chr4_48492117_48493589
chr4	85414425	85414440	10	0.22468	0.024375	0.200308	4.91874e-12	--	--	NKX6-1	--	NKX6-1	chr4_85413997_85414874	--	NKX6-1	--	--
chr5	11904371	11904422	12	0.032696	0.19388	-0.16118	4.91874e-12	CTNND2	CTNND2	--	--	--	chr5_11903550_11904703	--	--	CTNND2	chr5_11903550_11904703
chr5	1246394	1246457	12	0.25696	0.52599	-0.269032	4.91874e-12	--	--	--	--	SLC6A18	chr5_1245901_1246927	--	--	--	--
chr5	131607342	131607542	26	0.51789	0.67293	-0.155037	4.91874e-12	--	--	PDLIM4	PDLIM4	--	chr5_131607018_131607889	--	PDLIM4	--	--
chr5	172111157	172111283	26	0.64936	0.43324	0.216121	4.91874e-12	--	--	--	NEURL1B	--	chr5_172110282_172111166	chr5	NEURL1B	--	--
chr5	177210423	177210569	27	0.096802	0.23654	-0.139742	4.91874e-12	--	--	--	--	--	chr5_177209737_177210523	chr5	--	--	--
chr6	100051299	100051379	7	0.027765	0.14992	-0.12216	4.91874e-12	--	--	--	--	--	chr6_100051018_100051972	--	--	--	--
chr6	10720548	10720871	21	0.52095	0.28594	0.235011	4.91874e-12	--	--	--	--	--	--	--	--	--	--
chr6	116783067	116783198	29	0.25446	0.066934	0.187527	4.91874e-12	--	--	FAM26F	FAM26F	--	chr6_116783067_116783678	--	FAM26F	--	--
chr6	1313934	1313977	11	0.18491	0.03819	0.146719	4.91874e-12	--	--	FOXQ1	--	--	chr6_1311068_1314220	--	FOXQ1	--	chr6_1311068_1314220
chr6	144329256	144329309	18	0.58926	0.74694	-0.157679	4.91874e-12	PLAGL1	--	HYMAI,PLAGL1	PLAGL1	--	chr6_144328916_144329847	--	HYMAI,PLAGL1	PLAGL1	chr6_144328916_144329847
chr6	160769169	160769204	7	7e-07	0.18892	-0.188924	4.91874e-12	SLC22A3	SLC22A3	--	--	--	chr6_160768414_160770308	--	--	SLC22A3	chr6_160768414_160770308
chr6	163570186	163570660	39	0.49489	0.68022	-0.185333	4.91874e-12	--	--	--	PACRG	--	chr6_163570162_163570814	--	PACRG	--	--
chr7	131594254	131594429	32	0.36865	0.15932	0.209337	4.91874e-12	LOC101928782	LOC101928782	--	--	--	--	--	--	--	--
chr7	1361131	1361229	19	0.82984	0.66288	0.166956	4.91874e-12	--	--	--	--	--	--	chr7	--	--	--
chr7	138786121	138786234	10	0.86524	0.6272	0.238032	4.91874e-12	--	--	--	ZC3HAV1	--	--	--	ZC3HAV1	--	--
chr7	36011159	36011241	29	0.3855	0.58332	-0.19782	4.91874e-12	PPP1R14BP4	--	PPP1R14BP4	--	--	chr7_36010997_36011407	--	PPP1R14BP4	PPP1R14BP4	chr7_36010997_36011407
chr7	4831870	4832259	28	0.21014	0.089048	0.121087	4.91874e-12	--	--	AP5Z1	--	--	chr7_4832111_4832481	chr7	AP5Z1	--	--
chr7	949063	949347	37	0.4288	0.23616	0.192639	4.91874e-12	--	--	--	ADAP1	--	chr7_948294_949168	chr7	ADAP1	--	--
chr8	120220658	120220720	25	0.1333	0.029103	0.104195	4.91874e-12	MAL2	--	MAL2	--	--	chr8_120220388_120221222	--	MAL2	MAL2	chr8_120220388_120221222
chr8	12528746	12528817	7	0.93712	0.65264	0.284477	4.91874e-12	--	--	--	--	--	--	--	--	--	--
chr8	143545919	143546029	11	0.15776	0.046197	0.11156	4.91874e-12	--	--	ADGRB1	--	--	chr8_143545445_143546178	--	ADGRB1	--	chr8_143545445_143546178
chr8	144810494	144810721	30	0.43837	0.60215	-0.163775	4.91874e-12	--	--	FAM83H	--	--	chr8_144808221_144810978	chr8	FAM83H	--	--
chr8	145004264	145004383	17	0.69567	0.86895	-0.173284	4.91874e-12	--	--	PLEC	PLEC	--	--	chr8	PLEC	--	--
chr8	2585659	2585745	29	0.17782	0.34173	-0.163911	4.91874e-12	LOC101927815	--	--	LOC101927815	--	--	--	LOC101927815	LOC101927815	--
chr8	58055502	58056055	29	0.3883	0.60298	-0.214681	4.91874e-12	--	--	--	--	--	chr8_58054945_58055600,chr8_58055960_58056244	chr8	--	--	--
chr9	100850362	100850449	8	0.26229	0.55043	-0.288138	4.91874e-12	--	--	--	TRIM14	--	chr9_100849699_100850392	chr9	TRIM14	--	--
chr9	115822993	115823194	22	0.24279	0.40995	-0.167154	4.91874e-12	--	--	--	--	--	chr9_115822071_115823416	chr9	--	--	--
chr9	115824769	115825088	35	0.34426	0.57186	-0.227599	4.91874e-12	--	--	--	--	--	chr9_115824684_115825033	chr9	--	--	--
chr9	115828143	115828215	19	0.17478	0.3227	-0.14792	4.91874e-12	--	--	--	--	--	chr9_115827458_115828865	chr9	--	--	--
chr9	115830272	115830592	30	0.4808	0.62936	-0.148556	4.91874e-12	--	--	--	--	--	chr9_115829814_115830503	chr9	--	--	--
chr9	115830929	115831329	41	0.42128	0.59121	-0.169929	4.91874e-12	--	--	--	--	--	--	chr9	--	--	--
chr9	115833600	115833620	11	0.13969	0.35255	-0.212855	4.91874e-12	--	--	--	--	--	chr9_115832906_115834315	chr9	--	--	--
chr9	115833966	115834239	34	0.226	0.44948	-0.223484	4.91874e-12	--	--	--	--	--	chr9_115832906_115834315	chr9	--	--	--
chr9	115835887	115836647	65	0.46336	0.61204	-0.14868	4.91874e-12	--	--	--	--	--	chr9_115835264_115835927	chr9	--	--	--
chr9	115839028	115839089	20	0.17599	0.31181	-0.135827	4.91874e-12	--	--	--	--	--	chr9_115838352_115839759	chr9	--	--	--
chr9	115839580	115840171	41	0.22364	0.47473	-0.251094	4.91874e-12	--	--	--	--	--	chr9_115838352_115839759	chr9	--	--	--
chr9	115840191	115840514	27	0.24618	0.40812	-0.161942	4.91874e-12	--	--	--	--	--	--	chr9	--	--	--
chr9	115841484	115842223	71	0.49431	0.62546	-0.131151	4.91874e-12	--	--	--	--	--	--	chr9	--	--	--
chr9	115844760	115845185	45	0.23593	0.40293	-0.166998	4.91874e-12	--	--	--	--	--	chr9_115843794_115845201	chr9	--	--	--
chr9	115846502	115846838	45	0.45312	0.61259	-0.159475	4.91874e-12	--	--	--	--	--	chr9_115846150_115846839	chr9	--	--	--
chr9	115849857	115850091	48	0.26501	0.37618	-0.111165	4.91874e-12	--	--	--	--	--	chr9_115849240_115850647	chr9	--	--	--
chr9	115850928	115851058	14	0.20505	0.52209	-0.31704	4.91874e-12	--	--	--	--	--	--	chr9	--	--	--
chr9	115851058	115851402	27	0.18451	0.3352	-0.15069	4.91874e-12	--	--	--	--	--	--	chr9	--	--	--
chr9	124988445	124988829	62	0.55678	0.77933	-0.222553	4.91874e-12	--	--	LHX6	LHX6	--	chr9_124987743_124991086	--	LHX6	--	chr9_124987743_124991086
chr9	139716093	139716196	23	0.30753	0.50539	-0.197863	4.91874e-12	--	--	--	RABL6	--	chr9_139715663_139716441	--	RABL6	--	--
chr9	32955765	32955848	15	0.52105	0.69405	-0.172994	4.91874e-12	--	--	--	--	--	chr9_32955651_32956278	--	--	--	--
chr9	82006204	82006250	8	6e-07	0.15572	-0.155722	4.91874e-12	CHCHD2P9	--	CHCHD2P9	--	--	--	--	CHCHD2P9	CHCHD2P9	--
chrM	4427	4542	6	0.024983	0.16641	-0.141427	4.91874e-12	TRNW,COX1,ND2,TRNI,TRNQ,TRNM	TRNW,COX1,ND2,TRNQ	ND2,TRNM	--	TRNA,TRNI,TRNC,TRNN,RNR2,ND1,TRNM,TRNY,TRNL1	--	--	ND2,TRNM	ND2,TRNI,TRNQ,TRNM	--
chrX	118892898	118893041	30	0.40839	0.17996	0.228433	4.91874e-12	SOWAHD	--	SOWAHD	--	--	chrX_118891923_118893527	--	SOWAHD	SOWAHD	chrX_118891923_118893527
chrX	124337468	124337569	19	0.36826	0.17758	0.190687	4.91874e-12	--	--	--	--	--	chrX_124337265_124338204	chrX	--	--	--
chrX	125686495	125686651	25	0.37512	0.17076	0.204353	4.91874e-12	DCAF12L1	--	DCAF12L1	--	--	chrX_125685711_125686941	--	DCAF12L1	DCAF12L1	chrX_125685711_125686941
chrX	12809852	12809891	16	0.43575	0.18953	0.246217	4.91874e-12	PRPS2	--	--	PRPS2	--	chrX_12809597_12810332	--	PRPS2	PRPS2	chrX_12809597_12810332
chrX	12809891	12809947	26	0.46393	0.25376	0.210171	4.91874e-12	PRPS2	--	--	PRPS2	--	chrX_12809597_12810332	--	PRPS2	PRPS2	chrX_12809597_12810332
chrX	128811878	128812026	19	0.64615	0.42697	0.219184	4.91874e-12	--	--	--	--	--	--	chrX	--	--	--
chrX	129194173	129194264	29	0.486	0.24982	0.23618	4.91874e-12	--	--	--	--	--	chrX_129194007_129194703	--	--	--	--
chrX	129254834	129255080	50	0.34763	0.18788	0.159747	4.91874e-12	--	--	--	--	--	chrX_129254555_129255097	--	--	--	--
chrX	134555711	134555751	13	0.55111	0.25371	0.297402	4.91874e-12	SMIM10L2A	SMIM10L2A	--	--	--	chrX_134555638_134556565	--	--	SMIM10L2A	chrX_134555638_134556565
chrX	136115903	136116215	55	0.26502	0.14148	0.123536	4.91874e-12	--	--	--	--	--	chrX_136115826_136116275	chrX	--	--	--
chrX	136116224	136116295	18	0.30447	0.12568	0.178787	4.91874e-12	--	--	--	--	--	chrX_136115826_136116275	chrX	--	--	--
chrX	136648229	136648477	42	0.44489	0.27263	0.17226	4.91874e-12	ZIC3	ZIC3	ZIC3	--	--	chrX_136647526_136650178	--	ZIC3	ZIC3	chrX_136647526_136650178
chrX	148622855	148623081	43	0.5365	0.36871	0.167786	4.91874e-12	CXorf40A,LINC00893	LINC00893	CXorf40A	CXorf40A	--	chrX_148622270_148623178	--	CXorf40A	CXorf40A	chrX_148622270_148623178
chrX	150345962	150346138	27	0.42567	0.23713	0.188538	4.91874e-12	GPR50-AS1	--	GPR50-AS1	GPR50	--	chrX_150345615_150346577	chrX	GPR50-AS1,GPR50	GPR50-AS1	chrX_150345615_150346577
chrX	152909582	152909632	16	0.47995	0.25012	0.229829	4.91874e-12	--	--	--	DUSP9	--	chrX_152909502_152910069	chrX	DUSP9	--	--
chrX	152912793	152912866	30	0.58496	0.39264	0.192323	4.91874e-12	DUSP9	--	DUSP9	DUSP9	--	chrX_152912491_152913719	--	DUSP9	DUSP9	chrX_152912491_152913719
chrX	152954160	152954236	25	0.40399	0.18768	0.21631	4.91874e-12	SLC6A8	SLC6A8	SLC6A8	--	--	--	--	SLC6A8	SLC6A8	--
chrX	153096072	153096146	26	0.33471	0.13832	0.196386	4.91874e-12	PDZD4	PDZD4	--	--	--	--	chrX	--	PDZD4	--
chrX	153617946	153618106	38	0.40314	0.20401	0.199127	4.91874e-12	--	--	--	--	--	chrX_153617402_153619294	--	--	--	--
chrX	153665044	153665125	24	0.50178	0.25921	0.242573	4.91874e-12	GDI1	GDI1	--	--	ATP6AP1	chrX_153664761_153666065	--	--	GDI1	chrX_153664761_153666065
chrX	18372770	18372844	25	0.2934	0.51819	-0.224793	4.91874e-12	SCML2	SCML2	SCML2	--	--	chrX_18371897_18373148	--	SCML2	SCML2	chrX_18371897_18373148
chrX	21674091	21674279	21	0.4981	0.28451	0.213589	4.91874e-12	--	--	KLHL34	--	CNKSR2	chrX_21674018_21677066	--	KLHL34	--	chrX_21674018_21677066
chrX	24043805	24043942	25	0.18058	0.069313	0.111269	4.91874e-12	--	--	--	KLHL15	--	chrX_24042835_24044094	--	KLHL15	--	--
chrX	25031541	25031666	43	0.4513	0.24091	0.210392	4.91874e-12	--	--	ARX	--	--	chrX_25030461_25032053	chrX	ARX	--	--
chrX	3264790	3264854	20	0.21465	0.083223	0.131424	4.91874e-12	MXRA5	MXRA5	--	--	--	chrX_3263353_3265347	--	--	MXRA5	chrX_3263353_3265347
chrX	3733582	3733819	40	0.0014191	0.18869	-0.18727	4.91874e-12	--	--	--	--	LOC389906	chrX_3732573_3734579	--	--	--	--
chrX	38664610	38664947	13	0.23533	0.035934	0.199401	4.91874e-12	MID1IP1-AS1	MID1IP1-AS1	MID1IP1	--	--	chrX_38662906_38664764	chrX	MID1IP1	--	chrX_38662906_38664764
chrX	39961956	39962324	18	0.39543	0.64681	-0.251377	4.91874e-12	--	--	--	BCOR	--	chrX_39953434_39969247	--	BCOR	--	chrX_39953434_39969247
chrX	40064809	40064977	29	0.6187	0.74905	-0.130351	4.91874e-12	--	--	--	--	--	chrX_40064743_40064993	--	--	--	--
chrX	47051003	47051339	27	0.33907	0.16464	0.17443	4.91874e-12	UBA1	UBA1	--	UBA1	--	--	chrX	UBA1	--	--
chrX	49125809	49125934	12	0.24657	0.039756	0.206815	4.91874e-12	PPP1R3F	PPP1R3F	--	--	--	chrX_49125645_49127200	--	--	PPP1R3F	chrX_49125645_49127200
chrX	49126376	49126490	37	0.57058	0.34985	0.220737	4.91874e-12	PPP1R3F	--	PPP1R3F	PPP1R3F	--	chrX_49125645_49127200	--	PPP1R3F	PPP1R3F	chrX_49125645_49127200
chrX	49643928	49644285	41	0.26275	0.1501	0.11265	4.91874e-12	USP27X,USP27X-AS1	USP27X,USP27X-AS1	USP27X-AS1	--	--	chrX_49643906_49644501	chrX	USP27X-AS1	USP27X,USP27X-AS1	chrX_49643906_49644501
chrX	57147696	57147779	19	0.34727	0.12784	0.219429	4.91874e-12	SPIN2B	--	SPIN2B	SPIN2B	--	chrX_57147679_57147997	--	SPIN2B	SPIN2B	chrX_57147679_57147997
chrX	70503517	70503849	18	0.22751	0.072045	0.155468	4.91874e-12	NONO	--	NONO	NONO	--	chrX_70503261_70503963	--	NONO	NONO	--
chrX	71131448	71131806	43	0.43774	0.26171	0.176025	4.91874e-12	--	--	--	NHSL2	--	chrX_71130679_71131820	--	NHSL2	--	chrX_71130679_71131820
chrX	73641678	73641980	47	0.42308	0.25951	0.163578	4.91874e-12	SLC16A2	--	SLC16A2	SLC16A2	--	chrX_73641647_73642011	chrX	SLC16A2	SLC16A2	--
chrY	19561	19635	8	0.24046	0.51872	-0.278255	4.91874e-12	--	--	--	--	--	chrY_19133_20029	--	--	--	--
chr10	134599696	134599721	13	0.18533	0.052452	0.132881	4.94602e-12	NKX6-2	NKX6-2	--	--	--	chr10_134597357_134602649	--	--	NKX6-2	chr10_134597357_134602649
chr9	115850468	115850571	15	0.14986	0.51384	-0.363973	4.94602e-12	--	--	--	--	--	chr9_115849240_115850647	chr9	--	--	--
chrX	30327411	30327639	49	0.45613	0.32142	0.134706	4.94602e-12	NR0B1	NR0B1	NR0B1	--	--	chrX_30326439_30327668	--	NR0B1	NR0B1	chrX_30326439_30327668
chr11	62370012	62370149	40	0.49572	0.27394	0.221774	4.96963e-12	MTA2	MTA2	EML3	--	--	chr11_62368454_62370491	--	EML3	--	chr11_62368454_62370491
chr18	77917647	77917812	40	0.3751	0.57656	-0.201462	4.96963e-12	--	--	PARD6G	PARD6G-AS1	--	chr18_77917646_77918589	--	PARD6G-AS1,PARD6G	--	--
chr3	122631807	122631912	19	0.379	0.57287	-0.193869	4.96963e-12	--	--	SEMA5B	SEMA5B	--	chr3_122631722_122632854	--	SEMA5B	--	--
chr6	116783271	116783472	56	0.1509	0.0084779	0.142425	4.96963e-12	--	--	FAM26F	FAM26F	--	chr6_116783067_116783678	--	FAM26F	--	--
chr6	31783985	31784203	53	0.48121	0.30064	0.180573	4.96963e-12	HSPA1L	HSPA1L	HSPA1A	--	--	chr6_31782872_31785190	--	HSPA1A	--	chr6_31782872_31785190
chr7	98246461	98246484	10	0.12641	0.023805	0.102604	4.96963e-12	NPTX2	NPTX2	--	--	--	chr7_98245805_98247759	--	--	NPTX2	chr7_98245805_98247759
chr8	61841238	61841285	5	0.77929	0.20896	0.570325	4.96963e-12	--	--	--	--	--	--	--	--	--	--
chr9	115834596	115834727	15	0.2789	0.47785	-0.198955	4.96963e-12	--	--	--	--	--	--	chr9	--	--	--
chrX	135849478	135849768	60	0.30697	0.19678	0.110194	4.96963e-12	ARHGEF6	ARHGEF6	ARHGEF6	ARHGEF6	--	chrX_135849030_135850178	--	ARHGEF6	ARHGEF6	chrX_135849030_135850178
chr19	17434648	17434714	17	0.18465	0.32868	-0.144028	4.97805e-12	--	--	ANO8	ANO8	DDA1	--	--	ANO8	--	--
chr3	126108255	126108302	11	0.15132	0.0050646	0.146259	5.05013e-12	--	--	--	--	--	chr3_126108019_126108488	--	--	--	--
chr20	58508521	58508721	43	0.55663	0.43882	0.117805	5.12144e-12	FAM217B,SYCP2	FAM217B,SYCP2	SYCP2	SYCP2	--	chr20_58507755_58509517	--	SYCP2	FAM217B,SYCP2	chr20_58507755_58509517
chr19	58570589	58570771	7	0.28338	0.022437	0.260945	5.12776e-12	ZNF135	ZNF135	ZNF135	ZNF135	--	chr19_58570393_58571779	--	ZNF135	ZNF135	chr19_58570393_58571779
chr2	99439771	99439808	11	0.54054	0.78268	-0.242139	5.12776e-12	--	--	KIAA1211L	--	--	chr2_99438297_99439884	--	KIAA1211L	--	--
chr4	190997941	190998013	10	0.66697	0.33223	0.334741	5.12776e-12	DUX4L5	DUX4L5	--	--	DUX4L6	chr4_190986382_191013609	--	--	--	chr4_190986382_191013609
chr6	95335673	95335744	7	0.69702	0.89062	-0.193599	5.12776e-12	--	--	--	--	--	--	--	--	--	--
chr7	158750434	158750608	20	0.34216	0.49011	-0.147951	5.12776e-12	--	--	--	--	--	chr7_158750223_158750498	chr7	--	--	--
chrX	125299777	125300001	61	0.4975	0.37558	0.121923	5.15568e-12	DCAF12L2	--	DCAF12L2	--	--	chrX_125299245_125300436	--	DCAF12L2	DCAF12L2	chrX_125299245_125300436
chr2	208631822	208631896	23	0.21635	0.33757	-0.121226	5.24469e-12	--	--	FZD5	--	--	chr2_208631558_208634934	--	FZD5	--	chr2_208631558_208634934
chr4	3042870	3043125	27	0.4149	0.60147	-0.186575	5.25831e-12	--	--	--	--	GRK4	chr4_3043018_3043547	chr4	--	--	--
chr6	37616757	37616868	29	0.54853	0.38073	0.167795	5.25831e-12	--	--	MDGA1	--	--	chr6_37616722_37617179	chr6	MDGA1	--	--
chrX	109561070	109561238	19	0.32597	0.15286	0.173105	5.3154e-12	AMMECR1	--	AMMECR1	AMMECR1	--	chrX_109560703_109561534	--	AMMECR1	AMMECR1	chrX_109560703_109561534
chr4	135122683	135122702	12	0.22419	0.077893	0.146297	5.43222e-12	PABPC4L	--	--	PABPC4L	--	--	--	PABPC4L	PABPC4L	--
chr10	126136183	126136211	8	0.13391	7e-07	0.13391	5.5135e-12	--	--	NKX1-2	--	--	chr10_126135809_126138896	--	NKX1-2	--	chr10_126135809_126138896
chrX	23350060	23350361	28	0.19194	0.090218	0.10172	5.5135e-12	--	--	--	--	--	chrX_23350284_23350596	chrX	--	--	--
chr17	18941360	18941459	7	0.76571	0.45196	0.313745	5.62793e-12	--	--	--	GRAP	--	--	--	GRAP	--	--
chr3	13974560	13974581	7	0.079462	0.33263	-0.253173	5.62793e-12	FGD5P1	--	FGD5P1	--	--	chr3_13974400_13974867	--	FGD5P1	FGD5P1	chr3_13974400_13974867
chrX	9754361	9754558	15	0.23881	0.065148	0.173659	5.62793e-12	SHROOM2	SHROOM2	SHROOM2	--	--	chrX_9753566_9755101	--	SHROOM2	SHROOM2	chrX_9753566_9755101
chr1	2811627	2811650	7	0.98689	0.86358	0.123314	5.66213e-12	--	--	--	--	--	--	--	--	--	--
chr11	45671764	45671881	28	0.55937	0.69625	-0.136882	5.72523e-12	--	--	CHST1	--	--	chr11_45671197_45672412	--	CHST1	--	--
chr7	72848431	72848503	20	0.28447	0.14957	0.134898	5.85564e-12	FZD9	--	FZD9	--	--	chr7_72847933_72850032	--	FZD9	FZD9	chr7_72847933_72850032
chr5	486362	486529	16	0.05697	0.20388	-0.14691	5.87885e-12	--	--	--	SLC9A3	--	--	chr5	SLC9A3	--	--
chr1	23279531	23279803	23	0.32154	0.53351	-0.211972	5.90178e-12	--	--	LACTBL1	--	LACTBL1	chr1_23279553_23280569	chr1	LACTBL1	--	--
chr20	44838961	44838993	16	0.42721	0.70265	-0.27544	5.91494e-12	--	--	CDH22	--	--	chr20_44838887_44839204	--	CDH22	--	--
chr1	228782260	228782317	15	0.77384	0.63173	0.14211	5.93752e-12	RNA5S17	RNA5S17	--	RHOU,DUSP5P1	--	chr1_228744110_228784168	--	DUSP5P1,RHOU	RNA5S17	chr1_228744110_228784168
chr7	331143	331247	20	0.24418	0.47621	-0.232025	6.05479e-12	--	--	--	--	--	chr7_329258_331428	--	--	--	--
chrX	46433276	46433555	56	0.47926	0.3369	0.14236	6.92713e-12	CHST7	--	CHST7	--	--	chrX_46433054_46434902	--	CHST7	CHST7	chrX_46433054_46434902
chr22	20459520	20459655	19	0.21512	0.34624	-0.131112	6.98291e-12	--	--	RIMBP3	--	--	chr22_20459267_20461473	--	RIMBP3	--	--
chr8	72753594	72753972	19	0.83467	0.70567	0.129005	7.02878e-12	MSC-AS1	MSC-AS1	MSC	--	MSC	chr8_72753874_72754755	chr8	MSC	--	--
chr11	67172897	67173143	11	0.80461	0.54719	0.257422	7.13957e-12	--	--	TBC1D10C	TBC1D10C	--	--	--	TBC1D10C	--	--
chr9	124988141	124988434	44	0.59436	0.75923	-0.164869	7.4261e-12	--	--	--	LHX6	--	chr9_124987743_124991086	--	LHX6	--	chr9_124987743_124991086
chr12	31272348	31272512	12	0.39312	0.21345	0.179666	7.58062e-12	--	--	--	--	--	--	--	--	--	--
chr17	72353622	72353689	7	0.11709	0.32763	-0.210534	7.77082e-12	--	--	BTBD17	--	KIF19	chr17_72352827_72353798	--	BTBD17	--	--
chr12	119591920	119592303	47	0.50491	0.36635	0.138553	7.97775e-12	--	--	SRRM4	SRRM4	--	chr12_119591856_119592176	chr12	SRRM4	--	--
chr16	88600866	88601258	38	0.078842	0.2293	-0.150457	8.01853e-12	--	--	ZFPM1	--	--	chr16_88599610_88601530	chr16	ZFPM1	--	--
chr18	77547935	77548104	24	0.17073	0.067133	0.103594	8.15905e-12	--	--	--	--	--	chr18_77547965_77549038	chr18	--	--	--
chr9	115849411	115849796	24	0.2522	0.39238	-0.140175	8.18937e-12	--	--	--	--	--	chr9_115849240_115850647	chr9	--	--	--
chr10	114886658	114886688	7	0.14717	0.0037108	0.143464	8.307e-12	--	--	--	TCF7L2	--	--	--	TCF7L2	--	--
chr12	45444734	45444760	12	0.13272	0.01201	0.120715	8.307e-12	DBX2	--	DBX2	--	--	chr12_45444202_45445386	--	DBX2	DBX2	chr12_45444202_45445386
chr16	2286865	2286885	11	0.25973	0.098138	0.161595	8.307e-12	DNASE1L2	--	DNASE1L2	--	E4F1	chr16_2286600_2288073	chr16	DNASE1L2	DNASE1L2	--
chrX	106692879	106693024	25	0.33263	0.17573	0.156903	8.54174e-12	--	--	--	--	--	chrX_106692681_106693761	--	--	--	--
chr8	57358393	57358453	18	0.2089	0.08663	0.122266	8.55202e-12	LOC101929415	--	LOC101929415,PENK	--	--	chr8_57358126_57359415	chr8	LOC101929415,PENK	LOC101929415	chr8_57358126_57359415
chr1	228775566	228775686	25	0.7599	0.63377	0.126132	8.85494e-12	RNA5S14	RNA5S14	--	--	RNA5S15	chr1_228744110_228784168	--	--	RNA5S14	chr1_228744110_228784168
chr13	24914205	24914306	13	0.7184	0.87289	-0.154492	9.72909e-12	--	--	--	--	--	--	chr13	--	--	--
chr17	42431490	42431503	7	0.24005	0.073105	0.166942	9.7322e-12	--	--	FAM171A2	--	GRN	chr17_42431092_42432555	--	FAM171A2	--	--
chr7	533778	533861	18	0.82169	0.93075	-0.109059	9.7322e-12	--	--	--	--	--	chr7_533426_534109	--	--	--	--
chr14	106050741	106050993	5	0.80858	0.9906	-0.182016	1.05511e-11	--	--	--	--	--	--	--	--	--	--
chr18	34823898	34823925	16	0.21592	0.089298	0.126627	1.05511e-11	--	--	CELF4	--	--	chr18_34823798_34824017	--	CELF4	--	--
chr19	10398452	10398694	18	0.29905	0.15162	0.147438	1.0686e-11	ICAM5	ICAM5	ICAM4	ICAM4	ICAM1	chr19_10397603_10398703	chr19	ICAM4	--	chr19_10397603_10398703
chr20	54580036	54580076	7	0.18272	0.47612	-0.2934	1.0686e-11	CBLN4	--	CBLN4	--	--	chr20_54578603_54580678	--	CBLN4	CBLN4	chr20_54578603_54580678
chr10	108924562	108924625	19	0.23596	0.078033	0.157926	1.09214e-11	SORCS1	SORCS1	--	--	--	chr10_108923780_108924805	--	--	SORCS1	chr10_108923780_108924805
chr10	135081553	135081594	7	0.98939	0.88773	0.101667	1.09214e-11	--	--	ADAM8	ADAM8	--	--	chr10	ADAM8	--	--
chr18	54240552	54240657	9	0.6808	0.84138	-0.160586	1.10757e-11	--	--	--	--	--	--	--	--	--	--
chr5	170289412	170289474	12	0.22706	0.085422	0.141639	1.11019e-11	--	--	--	RANBP17	--	chr5_170288879_170289737	--	RANBP17	--	chr5_170288879_170289737
chrX	152240671	152240853	26	0.61629	0.4137	0.202591	1.12795e-11	--	--	--	--	--	chrX_152240131_152242299	--	--	--	--
chr1	161434038	161434108	17	0.50581	0.35272	0.153085	1.12878e-11	TRNAD6,TRNAG15,TRNAG17	TRNAD6,TRNAG17,TRNAG15	--	--	TRNAL35	chr1_161410142_161442503	--	--	--	chr1_161410142_161442503
chr6	87647309	87647338	11	0.22352	0.062205	0.161318	1.12878e-11	HTR1E	--	HTR1E	--	--	chr6_87647253_87647707	--	HTR1E	HTR1E	chr6_87647253_87647707
chr8	75232685	75232739	6	0.12172	6e-07	0.121718	1.12878e-11	--	--	--	JPH1	--	chr8_75232649_75234101	--	JPH1	--	chr8_75232649_75234101
chr1	75591023	75591241	31	0.41999	0.27144	0.148554	1.17705e-11	--	--	--	--	--	chr1_75590817_75591354	--	--	--	--
chr7	2702482	2702631	7	0.96595	0.80579	0.160163	1.24861e-11	--	--	TTYH3	--	--	--	chr7	TTYH3	--	--
chr1	228754890	228755141	33	0.64961	0.53966	0.109955	1.25643e-11	RNA5S5	RNA5S5	RNA5S5	--	RNA5S5	chr1_228744110_228784168	--	RNA5S5	RNA5S5	chr1_228744110_228784168
chr7	961796	961837	7	0.029684	0.32145	-0.291769	1.37576e-11	ADAP1	ADAP1	--	ADAP1	--	--	chr7	ADAP1	--	--
chrX	134232675	134232747	23	0.60572	0.74872	-0.143	1.43213e-11	SMIM10L2B	SMIM10L2B	--	--	--	chrX_134232431_134233126	--	--	SMIM10L2B	chrX_134232431_134233126
chr6	292090	292121	5	0.57569	0.85911	-0.283418	1.46445e-11	DUSP22	--	DUSP22	--	--	chr6_291948_292839	--	DUSP22	DUSP22	chr6_291948_292839
chr13	111464594	111464670	11	0.37721	0.65573	-0.278522	1.46728e-11	--	--	LINC00567	--	--	--	chr13	LINC00567	--	--
chr8	145654666	145654781	24	0.69428	0.4949	0.199377	1.4757e-11	VPS28	VPS28	TONSL	TONSL	--	chr8_145654517_145654810	chr8	TONSL	--	--
chr7	2146762	2147262	19	0.55794	0.73811	-0.180164	1.6075e-11	--	--	--	MAD1L1	--	--	--	MAD1L1	--	--
chr15	90030138	90030221	16	0.017841	0.13134	-0.1135	1.61862e-11	--	--	RHCG	RHCG	--	chr15_90029931_90030328	--	RHCG	--	--
chr7	150711112	150711206	17	0.1477	0.28274	-0.135043	1.65901e-11	--	--	NOS3,ATG9B	ATG9B	ATG9B	chr7_150710349_150711333	--	ATG9B,NOS3	--	--
chr9	115833077	115833463	26	0.28405	0.42419	-0.14014	1.65901e-11	--	--	--	--	--	chr9_115832906_115834315	chr9	--	--	--
chr9	19788745	19788813	11	0.17978	0.044216	0.135567	1.66825e-11	SLC24A2	SLC24A2	--	--	--	chr9_19788215_19789288	--	--	--	--
chr8	58055258	58055469	28	0.31645	0.45113	-0.134684	1.72729e-11	--	--	--	--	--	chr8_58054945_58055600	chr8	--	--	--
chr7	25019410	25019487	11	0.10381	6.1818e-07	0.103807	1.72834e-11	OSBPL3	--	--	OSBPL3	--	chr7_25018999_25020255	chr7	OSBPL3	OSBPL3	chr7_25018999_25020255
chr5	74350127	74350214	8	0.6073	0.27536	0.331936	1.84872e-11	LINC01336	LINC01336	--	--	--	chr5_74349800_74350239	chr5	--	--	--
chrY	59349267	59349315	13	0.72624	0.50279	0.223454	1.84872e-11	WASIR1	--	--	WASIR1	--	chrY_59349266_59349574	--	WASIR1	WASIR1	chrY_59349266_59349574
chrX	47479175	47479250	19	0.40593	0.20312	0.202815	1.88993e-11	SYN1	--	SYN1	--	--	chrX_47478670_47479515	--	SYN1	SYN1	chrX_47478670_47479515
chrX	17877796	17877853	12	0.49317	0.25055	0.242625	1.96589e-11	--	--	--	RAI2	--	--	chrX	RAI2	--	--
chr3	62860579	62860618	13	0.14884	0.048104	0.100736	2.09716e-11	CADPS	--	CADPS	--	--	chr3_62859617_62861190	--	CADPS	CADPS	chr3_62859617_62861190
chr1	2811358	2811465	12	0.80304	0.53898	0.264065	2.18895e-11	--	--	--	--	--	--	--	--	--	--
chr8	142339499	142339579	7	0.20609	0.45227	-0.246181	2.20837e-11	--	--	--	--	--	--	--	--	--	--
chr9	112542209	112542233	5	0.1442	0.023608	0.120588	2.4987e-11	PALM2,PALM2-AKAP2	PALM2,PALM2-AKAP2	--	PALM2	--	chr9_112542131_112542667	--	PALM2	PALM2,PALM2-AKAP2	chr9_112542131_112542667
chr11	70588730	70589203	29	0.65595	0.53278	0.123166	2.54501e-11	--	--	--	SHANK2	--	--	--	SHANK2	--	--
chr17	46685326	46685503	34	0.73512	0.61691	0.118212	2.54501e-11	--	--	HOXB7	HOXB7	HOXB-AS3	chr17_46685244_46685449	chr17	HOXB7	--	--
chr16	84540927	84541110	15	0.46241	0.31659	0.145813	2.60862e-11	--	--	--	--	--	--	chr16	--	--	--
chr4	2403836	2404348	37	0.20187	0.072096	0.129773	2.82705e-11	--	--	--	ZFYVE28	--	--	--	ZFYVE28	--	--
chr8	144810055	144810101	19	0.69753	0.8857	-0.18817	2.96849e-11	--	--	FAM83H	--	--	chr8_144808221_144810978	chr8	FAM83H	--	--
chr9	136002973	136003438	40	0.80034	0.69058	0.109757	2.99013e-11	--	--	--	RALGDS	--	--	--	RALGDS	--	--
chr7	16890775	16890871	16	0.36327	0.53242	-0.16915	3.21038e-11	LOC100287613	LOC100287613	--	--	--	chr7_16890768_16891087	--	--	LOC100287613	chr7_16890768_16891087
chr7	79764635	79764660	11	0.12293	0.01507	0.107861	3.30081e-11	GNAI1	GNAI1	--	GNAI1	--	chr7_79763793_79764889	--	GNAI1	GNAI1	chr7_79763793_79764889
chrX	118370063	118370088	14	0.33591	0.1283	0.207614	3.30081e-11	PGRMC1	PGRMC1	--	--	--	chrX_118369862_118370973	--	--	PGRMC1	chrX_118369862_118370973
chrX	118925515	118925575	11	0.46596	0.19255	0.273409	3.38345e-11	RPL39	--	RPL39	RPL39	--	chrX_118925157_118926129	--	RPL39	RPL39	chrX_118925157_118926129
chr17	38717009	38717327	7	0.32693	0.58271	-0.255782	3.58025e-11	CCR7	CCR7	CCR7	CCR7	--	--	--	CCR7	CCR7	--
chr14	105995560	105995685	26	0.30932	0.43363	-0.124303	3.63852e-11	--	--	TMEM121	--	--	chr14_105992499_105996414	--	TMEM121	--	chr14_105992499_105996414
chr1	78153578	78153701	10	0.8753	0.65373	0.221563	3.66191e-11	--	--	--	--	--	--	--	--	--	--
chr18	11163804	11163945	29	0.33674	0.19648	0.140259	3.68225e-11	--	--	--	--	--	--	--	--	--	--
chr22	29075780	29075816	10	0.061	0.17662	-0.115616	3.69293e-11	TTC28	--	TTC28	--	--	chr22_29075100_29076219	--	TTC28	TTC28	chr22_29075100_29076219
chr9	115851946	115852221	35	0.43679	0.57168	-0.134889	3.82948e-11	--	--	--	--	--	chr9_115851594_115852260	chr9	--	--	--
chr7	157405610	157405929	31	0.083595	0.21582	-0.132227	3.90783e-11	--	--	--	PTPRN2	--	chr7_157405009_157406608	--	PTPRN2	--	--
chr2	176972418	176972452	9	0.20762	7e-07	0.207615	3.94152e-11	HOXD11	--	HOXD11	--	--	--	chr2	HOXD11	HOXD11	--
chr8	70907048	70907110	10	0.070308	0.18133	-0.111018	4.03128e-11	--	--	--	--	--	--	--	--	--	--
chr11	14737590	14737635	7	0.78105	0.46912	0.31193	4.24759e-11	--	--	--	PDE3B	--	--	--	PDE3B	--	--
chr18	15165198	15165235	10	0.29851	0.14655	0.151957	4.50554e-11	--	--	--	--	--	chr18_15165109_15165342	--	--	--	--
chr6	170452106	170452145	10	0.84727	0.95231	-0.105044	4.50554e-11	--	--	--	--	--	chr6_170451497_170452927	chr6	--	--	--
chr20	60405800	60405834	9	0.48642	0.88688	-0.400459	4.61226e-11	--	--	--	CDH4	--	--	--	CDH4	--	--
chr2	113765960	113766001	5	0.84203	0.5932	0.248831	4.61547e-11	--	--	--	--	IL36A	--	--	--	--	--
chr9	115823697	115824086	18	0.25671	0.4175	-0.16079	4.66817e-11	--	--	--	--	--	--	chr9	--	--	--
chr2	207115506	207115641	20	0.43864	0.64681	-0.208169	4.92637e-11	--	--	--	GPR1-AS	--	--	--	GPR1-AS	--	--
chr5	180018450	180018475	8	0.22253	0.053299	0.169232	5.14015e-11	SCGB3A1	--	SCGB3A1	--	--	chr5_180017099_180019062	--	SCGB3A1	SCGB3A1	chr5_180017099_180019062
chr15	24672446	24672537	17	0.2732	0.1401	0.133101	5.14793e-11	--	--	--	--	--	chr15_24672184_24672537	--	--	--	--
chr6	34499218	34499545	10	0.60328	0.88025	-0.276969	5.46446e-11	--	--	PACSIN1	PACSIN1	--	chr6_34499313_34499580	chr6	PACSIN1	--	--
chr11	27740338	27740409	5	7e-07	0.12705	-0.127051	5.48649e-11	--	--	--	BDNF	--	--	chr11	BDNF	--	--
chr10	83634359	83634411	21	0.13396	0.033422	0.100534	5.65839e-11	NRG3	NRG3	--	--	--	chr10_83633820_83635729	--	--	--	chr10_83633820_83635729
chr18	77552769	77552856	8	0.092592	0.26673	-0.174139	5.84101e-11	--	--	--	--	--	--	chr18	--	--	--
chr1	933711	933754	13	0.24172	0.095942	0.145779	5.86175e-11	--	--	--	--	HES4	chr1_933387_937410	--	--	--	chr1_933387_937410
chr7	192761	192825	11	0.24007	0.0078787	0.232187	5.92356e-11	FAM20C	FAM20C	--	--	--	chr7_191875_193799	--	--	FAM20C	chr7_191875_193799
chr7	139150163	139150354	9	0.49078	0.14265	0.348129	6.48473e-11	--	--	--	KLRG2	--	--	--	KLRG2	--	--
chr4	675609	675763	21	0.87185	0.72559	0.146266	6.61404e-11	--	--	MFSD7,MYL5	MYL5	MFSD7	chr4_674843_676091	--	MFSD7,MYL5	--	--
chr7	56242255	56242601	30	0.50171	0.37467	0.127041	6.7045e-11	LOC100130909	LOC100130909	--	--	--	chr7_56242406_56243298	chr7	--	--	chr7_56242406_56243298
chrX	106242642	106242774	13	0.55041	0.34605	0.204355	6.9309e-11	--	--	--	MORC4	--	chrX_106242506_106243593	--	MORC4	--	chrX_106242506_106243593
chr1	17018949	17019098	32	0.37582	0.52145	-0.145629	7.02963e-11	--	--	--	ESPNP	--	chr1_17018683_17020959	--	ESPNP	--	--
chr8	55378972	55379028	14	0.16155	0.043338	0.118213	7.23605e-11	--	--	--	--	--	chr8_55378928_55380186	--	--	--	--
chr1	197771562	197771830	9	0.94019	0.76645	0.17374	7.32296e-11	--	--	--	--	--	--	--	--	--	--
chr17	46641932	46642028	19	0.23979	0.38174	-0.141954	7.40875e-11	--	--	--	HOXB3	--	chr17_46641534_46642110	--	HOXB3	--	--
chr9	115843965	115844293	16	0.22637	0.40817	-0.181802	7.61823e-11	--	--	--	--	--	chr9_115843794_115845201	chr9	--	--	--
chr8	55366782	55366818	7	0.19775	0.066353	0.131395	7.6894e-11	--	--	--	--	--	chr8_55366180_55367628	--	--	--	--
chr12	132905361	132905469	16	0.45705	0.64629	-0.189235	7.77035e-11	GALNT9,LOC101928416	LOC101928416	--	GALNT9	--	chr12_132905449_132906206	chr12	GALNT9	GALNT9	chr12_132905449_132906206
chr21	27372387	27372741	10	0.68423	0.46422	0.220004	8.37551e-11	--	--	APP	APP	--	--	--	APP	--	--
chr16	48576095	48576258	13	0.25469	0.42815	-0.173461	8.89847e-11	--	--	N4BP1	--	--	--	--	N4BP1	--	--
chrY	555412	555484	11	0.15966	0.047535	0.112125	9.11714e-11	--	--	SHOX	SHOX	--	chrY_554823_555637	chrY	SHOX	--	--
chr9	96267499	96267622	7	0.21	0.42266	-0.212663	9.28478e-11	--	--	--	FAM120A	--	--	--	FAM120A	--	--
chr1	3271910	3272236	12	0.95824	0.8514	0.10684	9.40655e-11	--	--	--	PRDM16	--	--	--	PRDM16	--	--
chr9	115845187	115845501	14	0.30499	0.55301	-0.248022	9.6401e-11	--	--	--	--	--	chr9_115843794_115845201	chr9	--	--	--
chr19	19007355	19007385	7	0.3359	0.09542	0.240477	9.75192e-11	CERS1,GDF1	CERS1,GDF1	CERS1	CERS1	--	chr19_19006031_19007546	--	CERS1	CERS1,GDF1	chr19_19006031_19007546
chr3	196757059	196757323	33	0.56574	0.71864	-0.152902	1.01026e-10	MELTF	MELTF	--	--	--	chr3_196755677_196757374	--	--	MELTF	chr3_196755677_196757374
chrX	152066599	152066671	13	0.094639	0.22675	-0.132114	1.01172e-10	--	--	--	--	--	chrX_152066196_152066811	--	--	--	--
chr19	613793	613845	17	0.90425	0.71336	0.190891	1.04679e-10	--	--	--	HCN2	--	chr19_612989_614068	chr19	HCN2	--	--
chrX	40031781	40031837	16	0.059512	0.25882	-0.199309	1.04679e-10	--	--	--	BCOR	--	chrX_40030818_40032181	--	BCOR	--	--
chr2	240085857	240086075	13	0.86994	0.73963	0.130306	1.06109e-10	--	--	--	HDAC4	--	--	--	HDAC4	--	--
chr5	32018465	32018823	14	0.50984	0.67861	-0.168766	1.06109e-10	--	--	--	PDZD2	--	--	--	PDZD2	--	--
chr20	3732526	3732612	18	0.58946	0.76579	-0.176325	1.09335e-10	--	--	HSPA12B	--	C20orf27	chr20_3732061_3732944	chr20	HSPA12B	--	--
chr21	36259054	36259234	27	0.093836	0.23142	-0.137583	1.09335e-10	--	--	RUNX1	RUNX1	--	chr21_36258952_36259472	chr21	RUNX1	--	--
chr3	49219345	49219454	17	0.63879	0.76432	-0.125529	1.10618e-10	--	--	--	C3orf84	--	--	--	C3orf84	--	--
chr7	65878502	65878630	19	0.14107	0.04024	0.100835	1.10648e-10	--	--	--	--	--	chr7_65878463_65878977	--	--	--	--
chr5	79080449	79080665	31	0.59623	0.73963	-0.143406	1.12802e-10	--	--	--	CMYA5	--	--	--	CMYA5	--	--
chrX	153599043	153599103	13	0.51577	0.24755	0.268219	1.14387e-10	--	--	--	FLNA	--	chrX_153598874_153600604	--	FLNA	--	--
chr2	5832604	5832653	10	0.14128	0.03789	0.103386	1.1757e-10	LINC01248,SOX11	LINC01248,SOX11	--	--	--	chr2_5832041_5834208	chr2	--	SOX11	chr2_5832041_5834208
chr5	180076487	180076550	13	0.13776	0.029539	0.108219	1.20566e-10	FLT4	--	FLT4	FLT4	--	chr5_180075688_180076906	--	FLT4	FLT4	chr5_180075688_180076906
chr3	32858749	32858769	11	0.12148	0.01476	0.106716	1.21543e-10	TRIM71	TRIM71	--	--	--	chr3_32858194_32860506	--	--	--	chr3_32858194_32860506
chrY	27242311	27242368	14	0.71826	0.89898	-0.180721	1.2661e-10	--	--	--	TTTY4C	--	--	--	TTTY4C	--	--
chr18	14747887	14747977	15	0.39971	0.22431	0.175399	1.34901e-10	ANKRD30B	ANKRD30B	--	--	--	chr18_14747516_14748231	--	--	ANKRD30B	chr18_14747516_14748231
chr15	26874283	26874324	7	0.58287	0.84458	-0.261713	1.35624e-10	GABRB3	--	GABRB3	GABRB3	--	chr15_26874097_26874528	--	GABRB3	GABRB3	chr15_26874097_26874528
chr19	11896022	11896169	11	0.66271	0.85359	-0.190874	1.39409e-10	--	--	--	--	ZNF441	--	--	--	--	--
chrX	129117975	129118133	15	0.66058	0.41901	0.241571	1.40048e-10	--	--	--	--	--	chrX_129113845_129118029	chrX	--	--	--
chrX	130929599	130929759	17	0.55723	0.76305	-0.205818	1.4028e-10	MCRIP2P1	--	MCRIP2P1	FIRRE	--	--	chrX	FIRRE,MCRIP2P1	MCRIP2P1	--
chr1	228770779	228770863	18	0.75575	0.6317	0.124045	1.44617e-10	RNA5S12	RNA5S12	--	--	RNA5S13	chr1_228744110_228784168	--	--	RNA5S12	chr1_228744110_228784168
chr11	18477333	18477402	19	0.65915	0.46119	0.197961	1.50208e-10	LDHAL6A	LDHAL6A	LDHAL6A	--	--	chr11_18477298_18477756	--	LDHAL6A	LDHAL6A	chr11_18477298_18477756
chr7	158766345	158766499	25	0.39048	0.54424	-0.153763	1.57111e-10	--	--	--	--	--	chr7_158766126_158767400	--	--	--	--
chrX	55934745	55934862	9	0.37508	0.16615	0.208937	1.57111e-10	KLF8	--	KLF8	--	--	--	--	KLF8	KLF8	--
chr7	27185008	27185151	11	0.91363	0.79025	0.123384	1.58785e-10	HOXA5,HOXA-AS3	HOXA5,HOXA-AS3	--	HOXA-AS3	HOXA6	chr7_27182613_27185562	chr7	HOXA-AS3	--	chr7_27182613_27185562
chr22	39360086	39360156	10	0.71417	0.87396	-0.159786	1.59583e-10	--	--	--	--	APOBEC3A	--	--	--	--	--
chr7	105319395	105319486	13	0.27047	0.15131	0.119153	1.74043e-10	ATXN7L1	--	--	ATXN7L1	--	--	--	ATXN7L1	ATXN7L1	--
chrX	153672439	153672510	21	0.27457	0.17181	0.102769	1.74709e-10	FAM50A	FAM50A	FAM50A	--	GDI1	chrX_153672274_153673020	--	FAM50A	FAM50A	chrX_153672274_153673020
chr22	38610681	38610713	13	0.55184	0.74993	-0.198088	1.75173e-10	--	--	MAFF	--	--	chr22_38610335_38610828	--	MAFF	--	--
chr6	5892397	5892495	18	0.63049	0.45908	0.171412	1.75935e-10	--	--	--	--	--	--	--	--	--	--
chr1	228750970	228751027	15	0.75067	0.59825	0.152415	1.82863e-10	RNA5S3	RNA5S3	--	--	RNA5S4	chr1_228744110_228784168	--	--	RNA5S3	chr1_228744110_228784168
chr20	55206566	55206651	19	0.17855	0.062081	0.116468	1.85188e-10	--	--	TFAP2C	--	--	chr20_55200279_55206789	--	TFAP2C	--	chr20_55200279_55206789
chr13	112997465	112997560	17	0.73771	0.89503	-0.157322	1.94925e-10	--	--	--	--	--	chr13_112997192_112997717	chr13	--	--	--
chr12	101110956	101111019	13	0.18118	0.047634	0.133545	1.97905e-10	--	--	--	--	--	chr12_101109863_101111622	--	--	--	--
chr17	7255687	7255752	10	0.21849	0.051882	0.166613	1.97905e-10	KCTD11	--	KCTD11	--	ACAP1	chr17_7254622_7255808	chr17	KCTD11	KCTD11	chr17_7254622_7255808
chr7	39170538	39170772	17	0.79892	0.67836	0.120565	2.02516e-10	--	--	--	POU6F2	--	--	--	POU6F2	--	--
chr6	87647500	87647550	12	0.1914	0.072166	0.119237	2.07409e-10	HTR1E	--	HTR1E	HTR1E	--	chr6_87647253_87647707	--	HTR1E	HTR1E	chr6_87647253_87647707
chr19	6659886	6659950	7	0.66348	0.41023	0.253248	2.16745e-10	--	--	--	--	TNFSF14	chr19_6659886_6660094	--	--	--	--
chr19	49891366	49891554	29	0.47138	0.62065	-0.149272	2.22149e-10	CCDC155,LOC101928295	CCDC155,LOC101928295	CCDC155	--	--	chr19_49891269_49891604	--	CCDC155	CCDC155,LOC101928295	chr19_49891269_49891604
chr17	4938841	4938932	10	0.29637	0.075674	0.220695	2.35786e-10	SLC52A1	SLC52A1	--	--	--	--	--	--	SLC52A1	--
chrX	109561419	109561827	39	0.35601	0.2291	0.126912	2.38883e-10	AMMECR1	AMMECR1	--	AMMECR1	--	chrX_109560703_109561534	chrX	AMMECR1	AMMECR1	chrX_109560703_109561534
chr22	27831933	27832056	17	0.58148	0.79129	-0.209811	2.57263e-10	--	--	--	--	--	--	--	--	--	--
chr1	161418579	161418701	40	0.39086	0.27885	0.112009	2.58255e-10	TRNAE13,TRNAG23,TRNAD11,TRNAG24,TRNAL5	TRNAD11,TRNAG24,TRNAE13,TRNAG23,TRNAL5	--	--	--	chr1_161410142_161442503	--	--	TRNAD11,TRNAL5	chr1_161410142_161442503
chr19	13086529	13086582	5	0.99264	0.84004	0.152593	2.58255e-10	--	--	--	--	DAND5	--	--	--	--	--
chr16	67034385	67034437	17	0.40418	0.23537	0.16881	2.88771e-10	CES4A	CES4A	CES4A	CES4A	--	--	chr16	CES4A	CES4A	--
chr6	12750311	12750355	17	0.07589	0.20478	-0.128887	2.90231e-10	--	--	--	PHACTR1	--	chr6_12749877_12750499	--	PHACTR1	--	--
chr11	819013	819076	14	0.18677	0.35779	-0.171025	2.91344e-10	PNPLA2	--	--	PNPLA2	--	chr11_818974_820271	--	PNPLA2	PNPLA2	--
chr2	636528	636550	9	0.49637	0.7668	-0.270429	2.91344e-10	--	--	--	--	--	chr2_636121_637112	--	--	--	--
chr19	5568024	5568042	6	0.19831	0.048391	0.149916	2.96058e-10	TINCR	--	TINCR	--	--	--	chr19	TINCR	TINCR	--
chr9	71707350	71707394	5	0.9822	0.83831	0.143893	3.08315e-10	--	--	--	FXN	--	--	--	FXN	--	--
chr3	74663612	74663705	18	0.26231	0.10346	0.158853	3.12917e-10	--	--	--	--	--	chr3_74663506_74664121	--	--	--	--
chr10	118900120	118900136	8	0.26166	0.078062	0.183597	3.22082e-10	--	--	--	--	--	chr10_118899247_118900329	--	--	--	--
chrX	151999267	151999424	37	0.50399	0.35259	0.151393	3.33288e-10	CETN2,NSDHL	CETN2,NSDHL	CETN2	--	--	chrX_151999149_151999751	--	CETN2	CETN2,NSDHL	chrX_151999149_151999751
chr2	105275763	105275939	41	0.1324	0.23558	-0.103178	3.37845e-10	--	--	--	--	--	chr2_105275588_105275940	--	--	--	--
chr6	110720839	110721178	29	0.65587	0.81901	-0.163135	3.37845e-10	--	--	--	DDO	--	chr6_110721059_110721630	chr6	DDO	--	--
chr2	97505132	97505333	30	0.043155	0.14457	-0.101418	3.38426e-10	--	--	ANKRD23	--	--	chr2_97505219_97505600	chr2	ANKRD23	--	--
chrX	54069191	54069368	23	0.43426	0.25168	0.182577	3.42256e-10	PHF8	--	PHF8	PHF8	--	--	chrX	PHF8	PHF8	--
chr17	59529027	59529045	5	0.32396	7e-07	0.323956	3.49016e-10	TBX4	TBX4	--	--	--	chr17_59528979_59530266	--	--	--	chr17_59528979_59530266
chrX	53350577	53350619	10	0.022238	0.18421	-0.161973	3.50056e-10	IQSEC2	IQSEC2	--	--	--	chrX_53349666_53350613	chrX	--	IQSEC2	chrX_53349666_53350613
chr1	47999475	47999509	10	0.36267	0.60468	-0.242016	3.55201e-10	--	--	--	--	--	chr1_47998899_47999517	--	--	--	--
chr14	105059678	105059760	9	0.79135	0.58935	0.201999	3.7963e-10	--	--	TMEM179	--	TMEM179	--	--	TMEM179	--	--
chr21	47565928	47565998	12	0.69147	0.8897	-0.198235	3.8214e-10	--	--	--	FTCD	--	chr21_47565285_47566345	--	FTCD	--	--
chr1	161410951	161411001	15	0.3075	0.17146	0.136042	3.89102e-10	TRNAD18,TRNAG7,TRNAL38	TRNAD18,TRNAL38,TRNAG7	--	--	--	chr1_161410142_161442503	--	--	TRNAD18,TRNAL38	chr1_161410142_161442503
chr1	245851770	245851828	21	0.26705	0.41404	-0.146988	3.91266e-10	--	--	KIF26B	--	--	chr1_245851177_245852514	--	KIF26B	--	--
chr17	3431729	3431777	5	0.82609	0.56037	0.265718	3.96051e-10	--	--	--	TRPV3	--	--	--	TRPV3	--	--
chr19	13319560	13319606	11	0.27025	0.54824	-0.277987	4.12721e-10	--	--	CACNA1A	CACNA1A	--	chr19_13319268_13319789	chr19	CACNA1A	--	--
chrX	1326628	1326704	5	0.85174	0.96605	-0.114303	4.12721e-10	--	--	--	CRLF2	--	--	--	CRLF2	--	--
chrY	4439089	4439162	5	0.7905	0.98403	-0.193532	4.12721e-10	--	--	--	--	--	--	--	--	--	--
chr9	110350126	110350194	13	0.41431	0.57178	-0.157478	4.25781e-10	--	--	--	--	--	--	--	--	--	--
chr13	27132174	27132227	8	0.12143	5e-07	0.12143	4.29603e-10	WASF3	--	--	WASF3	--	chr13_27131568_27132677	--	WASF3	WASF3	chr13_27131568_27132677
chrX	46937932	46938142	30	0.7336	0.59858	0.135029	4.37784e-10	RGN	--	RGN	RGN	--	chrX_46937631_46938149	--	RGN	RGN	chrX_46937631_46938149
chr5	191850	191958	20	0.22364	0.37524	-0.151601	4.43052e-10	LRRC14B	--	LRRC14B	--	PLEKHG4B	chr5_191792_192544	--	LRRC14B	LRRC14B	--
chrX	150151950	150152044	12	0.2651	0.079925	0.185178	4.57384e-10	HMGB3	--	HMGB3	HMGB3	--	chrX_150151106_150152457	--	HMGB3	HMGB3	chrX_150151106_150152457
chr6	50791496	50791561	9	0.41508	0.15751	0.257567	4.66579e-10	--	--	TFAP2B	--	--	chr6_50791110_50791573	--	TFAP2B	--	--
chr6	31148512	31148786	32	0.5732	0.70146	-0.128261	4.71765e-10	--	--	--	--	--	chr6_31148369_31148577	chr6	--	--	--
chrX	153991016	153991081	19	0.52356	0.32006	0.203498	4.88568e-10	DKC1	DKC1	DKC1	--	--	chrX_153990840_153991831	--	DKC1	DKC1	chrX_153990840_153991831
chr5	140209766	140209957	33	0.59593	0.46411	0.13182	4.98333e-10	--	--	PCDHA6	PCDHA2,PCDHA6,PCDHA5,PCDHA3,PCDHA1,PCDHA4	--	chr5_140208753_140209957	chr5	PCDHA2,PCDHA5,PCDHA1,PCDHA6,PCDHA3,PCDHA4	--	--
chr1	228750703	228750742	14	0.76865	0.66659	0.102062	5.00885e-10	RNA5S3	RNA5S3	--	--	RNA5S4	chr1_228744110_228784168	--	--	RNA5S3	chr1_228744110_228784168
chr18	74665759	74665787	7	0.98933	0.83766	0.151661	5.40415e-10	--	--	--	ZNF236	--	--	--	ZNF236	--	--
chr19	29218612	29218660	13	0.18598	0.066565	0.119416	5.51701e-10	LOC100420587	LOC100420587	--	--	--	chr19_29218001_29218733	--	--	LOC100420587	chr19_29218001_29218733
chr9	112542316	112542332	7	0.15637	0.052432	0.103943	5.53588e-10	PALM2,PALM2-AKAP2	PALM2,PALM2-AKAP2	--	PALM2	--	chr9_112542131_112542667	--	PALM2	PALM2,PALM2-AKAP2	chr9_112542131_112542667
chr7	27181986	27182362	18	0.68192	0.54026	0.141665	5.65737e-10	--	--	--	HOXA5,HOXA-AS3	--	--	chr7	HOXA5,HOXA-AS3	--	--
chr5	79378708	79378799	12	0.27986	0.16589	0.113973	5.70416e-10	--	--	--	CTD-2201I18.1,THBS4	--	--	--	CTD-2201I18.1,THBS4	--	--
chr1	46669658	46670086	11	0.18537	0.36359	-0.178216	5.90055e-10	--	--	--	POMGNT1,LURAP1	--	--	chr1	POMGNT1,LURAP1	--	--
chrX	150346731	150347060	5	0.3404	0.095755	0.244641	6.08569e-10	GPR50-AS1	GPR50-AS1	--	GPR50	--	--	chrX	GPR50	GPR50-AS1	--
chr12	39539036	39539078	17	0.33835	0.17438	0.163973	6.17806e-10	--	--	--	--	--	chr12_39538383_39539500	--	--	--	--
chr14	105640969	105641004	12	0.11395	0.32229	-0.208343	6.17806e-10	--	--	--	NUDT14	NUDT14	--	--	NUDT14	--	--
chr15	82591117	82591164	17	0.10999	0.25147	-0.141479	6.17806e-10	--	--	ADAMTS7P1	--	--	chr15_82590895_82591236	--	ADAMTS7P1	--	--
chr4	164111135	164111162	11	0.94042	0.78845	0.151966	6.36645e-10	--	--	--	--	--	--	--	--	--	--
chr5	9546202	9546221	10	0.15466	0.039719	0.11494	6.50193e-10	SEMA5A,SNHG18	SNHG18	SEMA5A	--	--	chr5_9544692_9546715	--	SEMA5A	SEMA5A,SNHG18	chr5_9544692_9546715
chrX	291804	291893	11	0.13294	0.39525	-0.262303	6.5246e-10	--	--	--	--	--	chrX_291398_295968	--	--	--	--
chr7	157071948	157071988	10	0.24299	0.073688	0.169306	6.58325e-10	--	--	--	--	--	chr7_157071802_157072845	--	--	--	--
chr20	33862271	33862684	7	0.85376	0.97319	-0.119423	6.77407e-10	--	--	MMP24	--	MMP24-AS1	--	--	MMP24	--	--
chr14	24574933	24575146	5	0.99607	0.89002	0.106054	6.85636e-10	--	--	--	--	PCK2	--	--	--	--	--
chrX	20286624	20286691	13	0.6247	0.46616	0.158544	6.85636e-10	RPS6KA3	RPS6KA3	--	--	--	chrX_20284127_20286811	--	--	--	chrX_20284127_20286811
chr12	9217127	9217152	8	0.2024	7e-07	0.202396	7.10023e-10	A2M-AS1	A2M-AS1	LINC00612	--	--	--	chr12	LINC00612	--	--
chr15	68514252	68514440	9	0.98584	0.83282	0.153025	7.10023e-10	--	--	--	CLN6	--	--	--	CLN6	--	--
chr21	45077737	45077805	16	0.27817	0.46261	-0.184438	7.10023e-10	RRP1B	RRP1B	--	HSF2BP	--	chr21_45077671_45079821	--	HSF2BP	--	chr21_45077671_45079821
chr7	61820841	61820862	5	0.90694	0.70597	0.200972	7.12434e-10	--	--	--	--	--	chr7_61820458_61822022	--	--	--	--
chrX	48748110	48748429	12	0.26454	0.49095	-0.226412	7.36274e-10	--	--	--	--	--	chrX_48748397_48749372	chrX	--	--	--
chr1	20669824	20669917	31	0.28359	0.17301	0.110577	7.52892e-10	--	--	VWA5B1	VWA5B1	--	chr1_20669566_20670018	--	VWA5B1	--	--
chr10	115934120	115934196	17	0.12114	0.00042875	0.120708	7.55223e-10	MIR2110,CCDC186	MIR2110,CCDC186	--	--	--	chr10_115933379_115934262	--	--	MIR2110,CCDC186	chr10_115933379_115934262
chr17	79428021	79428206	31	0.41883	0.30322	0.115616	7.55223e-10	--	--	BAHCC1	--	--	chr17_79427930_79429135	chr17	BAHCC1	--	--
chr5	9545610	9545635	11	0.24056	0.077777	0.16278	7.74918e-10	SNHG18	SNHG18	--	SEMA5A	--	chr5_9544692_9546715	--	SEMA5A	--	chr5_9544692_9546715
chr7	157405929	157406033	14	0.10811	0.31428	-0.206174	7.74918e-10	--	--	--	PTPRN2	--	chr7_157405009_157406608	--	PTPRN2	--	--
chr6	1313236	1313571	31	0.012318	0.12393	-0.111614	7.74952e-10	--	--	FOXQ1	--	--	chr6_1311068_1314220	--	FOXQ1	--	chr6_1311068_1314220
chr17	46654271	46654366	18	0.26382	0.39105	-0.127234	7.8375e-10	HOXB3	HOXB3	HOXB4	HOXB3	--	chr17_46654053_46654369	chr17	HOXB3,HOXB4	--	--
chr7	152245133	152245460	6	0.9715	0.84948	0.122016	8.18935e-10	--	--	--	--	--	--	--	--	--	--
chr17	79030240	79030328	17	0.45598	0.64229	-0.186312	8.74322e-10	--	--	--	BAIAP2	--	--	--	BAIAP2	--	--
chr12	49182460	49182468	5	0.19761	0.046368	0.151246	8.74668e-10	ADCY6,LOC100506125	LOC100506125	--	ADCY6	--	chr12_49182421_49182658	chr12	ADCY6	ADCY6,LOC100506125	chr12_49182421_49182658
chr22	21025214	21025287	10	0.2252	0.43612	-0.210924	9.06062e-10	ABHD17AP4	--	ABHD17AP4	--	--	chr22_21024739_21025482	--	ABHD17AP4	ABHD17AP4	--
chr2	90527371	90527639	18	0.87585	0.75046	0.12539	9.27748e-10	--	--	--	--	--	--	--	--	--	--
chrX	153060514	153060739	29	0.35787	0.22416	0.133707	9.27748e-10	SSR4,IDH3G	IDH3G	--	SSR4	--	chrX_153059275_153060557	chrX	SSR4	SSR4	chrX_153059275_153060557
chr10	25463775	25463823	15	0.19686	0.088072	0.108784	9.33796e-10	GPR158	GPR158	--	GPR158-AS1	--	chr10_25463756_25465639	--	GPR158-AS1	GPR158	chr10_25463756_25465639
chrX	134156319	134156431	26	0.45236	0.29478	0.157581	9.61429e-10	FAM127C	--	FAM127C	--	--	chrX_134155996_134156602	--	FAM127C	FAM127C	chrX_134155996_134156602
chr6	144608053	144608134	22	0.1556	0.051315	0.104284	9.7082e-10	--	--	--	--	--	chr6_144605926_144608280	--	--	--	--
chr17	40835876	40836061	25	0.3074	0.19186	0.115543	9.70997e-10	--	--	CNTNAP1	CNTNAP1	--	chr17_40835731_40836267	chr17	CNTNAP1	--	--
chr17	71640993	71641322	14	0.10702	6.9286e-07	0.107024	9.72692e-10	SDK2	SDK2	--	--	--	chr17_71639028_71641670	--	--	--	chr17_71639028_71641670
chr9	1046355	1046393	7	0.37204	0.17882	0.193227	1.00299e-09	LINC01230	LINC01230	--	--	--	chr9_1045541_1046394	--	--	--	--
chr15	50094900	50095000	7	0.94972	0.78328	0.166439	1.02975e-09	--	--	--	--	--	--	--	--	--	--
chr18	60278352	60278522	12	0.6964	0.85732	-0.160923	1.04924e-09	--	--	--	--	--	--	--	--	--	--
chr4	190991347	190991436	23	0.65533	0.50678	0.148545	1.08409e-09	DUX4L7	DUX4L7	--	--	DUX4L8	chr4_190986382_191013609	--	--	--	chr4_190986382_191013609
chr16	20084950	20084975	9	0.2316	0.099603	0.131995	1.10611e-09	GPR139	--	GPR139	--	--	chr16_20084707_20085305	--	GPR139	GPR139	chr16_20084707_20085305
chr2	114361355	114361487	45	0.39334	0.5364	-0.143064	1.10611e-09	DDX11L2	DDX11L2	--	--	--	--	--	--	DDX11L2	--
chr22	50472788	50473323	31	0.43909	0.60992	-0.170832	1.12162e-09	--	--	--	--	--	--	--	--	--	--
chr4	618262	618310	5	0.81004	0.98074	-0.170696	1.12162e-09	PDE6B	PDE6B	--	--	--	--	chr4	--	--	--
chr6	134436464	134436706	34	0.35986	0.49117	-0.131314	1.13157e-09	--	--	HMGA1P7	--	--	--	--	HMGA1P7	--	--
chr13	25592517	25592535	7	0.24429	0.040977	0.203314	1.13395e-09	--	--	--	--	--	chr13_25592046_25593108	--	--	--	--
chrX	101771265	101771450	24	0.38426	0.20399	0.180272	1.1818e-09	TMSB15A	--	--	TMSB15A	--	chrX_101771337_101771673	chrX	TMSB15A	TMSB15A	chrX_101771337_101771673
chrX	47930666	47930921	33	0.44792	0.3015	0.146422	1.19152e-09	ZNF630	ZNF630	ZNF630	ZNF630	--	chrX_47930635_47931143	--	ZNF630	ZNF630	chrX_47930635_47931143
chr11	62369769	62369820	10	0.1996	0.082924	0.11668	1.20859e-09	MTA2	MTA2	EML3	--	--	chr11_62368454_62370491	--	EML3	MTA2	chr11_62368454_62370491
chrY	19133	19238	12	0.23795	0.07589	0.162061	1.20859e-09	--	--	--	--	--	chrY_19133_20029	--	--	--	--
chr11	67069948	67070183	5	0.27607	0.62636	-0.350288	1.26801e-09	SSH3	SSH3	ANKRD13D	--	ANKRD13D	--	chr11	ANKRD13D	--	--
chr13	25524142	25524321	5	0.97021	0.79157	0.178643	1.26801e-09	--	--	--	TPTE2P1	--	--	--	TPTE2P1	--	--
chr16	2228943	2228997	14	0.45754	0.30587	0.151679	1.26832e-09	--	--	CASKIN1	--	TRAF7	chr16_2228190_2230946	--	CASKIN1	--	--
chrX	39950739	39951052	42	0.59341	0.71052	-0.117102	1.28622e-09	--	--	--	BCOR	--	chrX_39950899_39951665	chrX	BCOR	--	--
chr2	8684126	8684318	22	0.12085	0.24354	-0.122685	1.307e-09	--	--	--	--	--	--	--	--	--	--
chr1	38942296	38942317	5	0.22644	0.041839	0.184604	1.31026e-09	--	--	--	--	--	chr1_38941919_38942404	--	--	--	--
chr17	28996130	28996189	5	0.15803	0.039648	0.118386	1.31026e-09	--	--	--	--	--	--	--	--	--	--
chr8	145027959	145028018	10	0.40124	0.22135	0.179884	1.31026e-09	PLEC	--	PLEC	PLEC	--	chr8_145027911_145028352	--	PLEC	PLEC	chr8_145027911_145028352
chrX	119134184	119134392	18	0.39615	0.2242	0.171952	1.31026e-09	--	--	--	--	--	chrX_119133851_119134369	chrX	--	--	--
chr4	81119226	81119304	21	0.26974	0.14657	0.123168	1.34052e-09	--	--	--	PRDM8	--	chr4_81119095_81119391	chr4	PRDM8	--	--
chr7	140602463	140602794	5	0.8712	0.66624	0.204961	1.36682e-09	--	--	--	BRAF	--	--	--	BRAF	--	--
chr12	123831897	123831935	7	0.4262	0.69091	-0.264711	1.41488e-09	--	--	--	SBNO1	--	--	--	SBNO1	--	--
chrX	69654516	69654783	32	0.50919	0.33318	0.176004	1.4315e-09	--	--	--	--	GDPD2	chrX_69653707_69654661	chrX	--	--	--
chr2	91777292	91777361	9	0.47678	0.65277	-0.175983	1.44154e-09	LOC388996	LOC388996	--	--	--	chr2_91777180_91777968	--	--	LOC388996	chr2_91777180_91777968
chr16	3493341	3493508	39	0.47421	0.35696	0.117244	1.50566e-09	NAA60,ZNF597	NAA60	ZNF597	ZNF597	--	chr16_3493098_3493569	--	ZNF597	NAA60,ZNF597	chr16_3493098_3493569
chr2	241932448	241932584	14	0.21535	0.38197	-0.166616	1.53871e-09	--	--	--	--	--	--	--	--	--	--
chr12	119591205	119591484	21	0.33257	0.17246	0.16011	1.56421e-09	--	--	SRRM4	SRRM4	--	--	chr12	SRRM4	--	--
chr9	115823237	115823295	7	0.2688	0.62119	-0.352391	1.60919e-09	--	--	--	--	--	chr9_115822071_115823416	chr9	--	--	--
chr13	53775465	53775490	5	0.43712	0.14627	0.290856	1.62019e-09	--	--	--	--	--	chr13_53774264_53776345	--	--	--	--
chr17	1157454	1157502	5	0.31807	0.62777	-0.309698	1.69391e-09	--	--	--	--	--	--	--	--	--	--
chr20	61372094	61372363	13	0.30637	0.15774	0.148628	1.72581e-09	--	--	--	NTSR1	--	--	--	NTSR1	--	--
chr4	191001230	191001337	28	0.67238	0.559	0.113386	1.73837e-09	DUX4L4	DUX4L4	--	--	DUX4L5	chr4_190986382_191013609	--	--	--	chr4_190986382_191013609
chr10	135238076	135238110	15	0.24201	0.37432	-0.132314	1.82969e-09	SPRN	--	SPRN	--	--	chr10_135236687_135238237	chr10	SPRN	SPRN	chr10_135236687_135238237
chr2	26951301	26951600	23	0.5465	0.38929	0.157208	1.82969e-09	--	--	KCNK3	--	--	chr2_26950538_26951474	chr2	KCNK3	--	--
chr9	115828424	115828643	18	0.26095	0.40808	-0.147133	1.83748e-09	--	--	--	--	--	chr9_115827458_115828865	chr9	--	--	--
chr8	144371699	144371986	25	0.58597	0.41522	0.170752	1.88968e-09	ZNF696	ZNF696	--	--	--	chr8_144371446_144372076	chr8	--	--	--
chr16	28625451	28625545	10	0.76615	0.53759	0.228563	1.9055e-09	--	--	--	SULT1A1	--	--	chr16	SULT1A1	--	--
chr7	63250462	63250552	11	0.49417	0.30324	0.190929	1.9055e-09	--	--	--	--	--	chr7_63250057_63250948	--	--	--	--
chr19	47960588	47960608	7	0.47656	0.22874	0.247826	1.91602e-09	--	--	SLC8A2	--	--	chr19_47960105_47960890	--	SLC8A2	--	--
chr9	115822685	115822709	9	0.13075	0.2959	-0.165149	1.97543e-09	--	--	--	--	--	chr9_115822071_115823416	chr9	--	--	--
chr5	1481698	1481957	14	0.21472	0.37802	-0.163299	2.01205e-09	--	--	--	LPCAT1	--	--	chr5	LPCAT1	--	--
chr4	183369429	183369522	12	0.14606	0.030803	0.115255	2.04076e-09	--	--	--	TENM3	--	chr4_183369276_183370459	--	TENM3	--	--
chr7	57928117	57928168	9	0.21323	0.10704	0.106189	2.04076e-09	--	--	--	--	--	chr7_57927782_57929148	--	--	--	--
chr7	150120958	150121003	5	0.84749	0.9757	-0.128203	2.07337e-09	--	--	--	--	--	--	--	--	--	--
chr8	21882773	21882852	10	0.34224	0.54535	-0.203106	2.07337e-09	NPM2	--	NPM2	NPM2	--	chr8_21882245_21882883	--	NPM2	NPM2	chr8_21882245_21882883
chr16	89689869	89690391	37	0.70865	0.60066	0.107982	2.07743e-09	--	--	--	DPEP1	--	--	--	DPEP1	--	--
chrX	38420906	38421112	14	0.16759	0.29781	-0.130224	2.08973e-09	TSPAN7	--	--	TSPAN7	--	chrX_38420557_38421478	--	TSPAN7	TSPAN7	chrX_38420557_38421478
chr5	140516890	140516913	8	0.72983	0.56123	0.168594	2.11548e-09	--	--	PCDHB5	--	--	chr5_140516311_140517300	--	PCDHB5	--	--
chr2	112124052	112124097	15	0.35128	0.22137	0.129907	2.1382e-09	--	--	MIR4435-2HG	MIR4435-2HG	--	--	--	MIR4435-2HG	--	--
chr5	176273811	176274134	17	0.6709	0.50918	0.161721	2.1382e-09	--	--	--	UNC5A	--	--	--	UNC5A	--	--
chr4	187219382	187219643	16	0.079616	0.18363	-0.104015	2.18646e-09	--	--	--	F11-AS1	--	chr4_187219320_187219745	--	F11-AS1	--	--
chr19	830541	830576	7	0.27189	0.49605	-0.224157	2.20514e-09	--	--	--	AZU1	--	--	--	AZU1	--	--
chr4	107393	107416	9	0.2203	0.07591	0.144387	2.20514e-09	--	--	--	--	--	chr4_107146_107898	--	--	--	--
chr21	32930281	32930318	5	0.14012	5e-07	0.14012	2.23076e-09	LOC150051	LOC150051	--	TIAM1	--	chr21_32929927_32932017	--	TIAM1	--	chr21_32929927_32932017
chr5	131607151	131607234	9	0.29607	0.48598	-0.189905	2.23299e-09	--	--	PDLIM4	PDLIM4	--	chr5_131607018_131607889	--	PDLIM4	--	--
chr15	49842430	49842514	7	0.82492	0.97408	-0.149157	2.25025e-09	--	--	--	FAM227B	--	--	--	FAM227B	--	--
chr17	4804494	4804565	15	0.46095	0.63318	-0.172228	2.29899e-09	--	--	C17orf107	CHRNE	--	chr17_4802265_4805402	--	CHRNE,C17orf107	--	chr17_4802265_4805402
chr9	115828734	115828789	10	0.17796	0.38286	-0.204899	2.30039e-09	--	--	--	--	--	chr9_115827458_115828865	chr9	--	--	--
chr17	4560320	4560424	9	0.76551	0.91672	-0.151214	2.34703e-09	--	--	--	--	--	--	--	--	--	--
chr1	26097917	26098045	16	0.30656	0.17307	0.133489	2.35936e-09	--	--	--	MAN1C1	--	chr1_26097904_26098107	--	MAN1C1	--	--
chr9	115845740	115845793	7	0.23166	0.6043	-0.372644	2.35936e-09	--	--	--	--	--	--	chr9	--	--	--
chr10	105428300	105428607	21	0.26669	0.39307	-0.126381	2.37102e-09	--	--	SH3PXD2A	SH3PXD2A	--	chr10_105428505_105428713	chr10	SH3PXD2A	--	--
chr2	8615660	8616027	7	0.064247	0.27097	-0.206722	2.4098e-09	--	--	--	--	--	--	--	--	--	--
chr9	115839410	115839449	7	0.15757	0.43164	-0.274066	2.4098e-09	--	--	--	--	--	chr9_115838352_115839759	chr9	--	--	--
chrX	49687331	49687350	8	0.50698	0.23275	0.27423	2.45398e-09	CLCN5	--	CLCN5	--	--	chrX_49687027_49687993	--	CLCN5	CLCN5	chrX_49687027_49687993
chr15	102030276	102030379	21	0.57848	0.72042	-0.141941	2.45676e-09	PCSK6	PCSK6	--	--	--	chr15_102028860_102030608	--	--	PCSK6	chr15_102028860_102030608
chr16	1922133	1922143	7	0.15102	0.32301	-0.171992	2.46408e-09	MEIOB	MEIOB	MEIOB	--	--	chr16_1921897_1922426	--	MEIOB	MEIOB	chr16_1921897_1922426
chr6	158630757	158630988	21	0.81427	0.91716	-0.102893	2.54127e-09	--	--	--	--	--	--	--	--	--	--
chr17	62774667	62774712	18	0.12698	0.24587	-0.118887	2.56417e-09	--	--	ARHGAP27P1	ARHGAP27P1-BPTFP1-KPNA2P3	--	chr17_62774366_62777797	chr17	ARHGAP27P1,ARHGAP27P1-BPTFP1-KPNA2P3	--	chr17_62774366_62777797
chr1	6269345	6269762	22	0.15174	0.040345	0.111392	2.56939e-09	--	--	RNF207	RNF207	--	chr1_6268820_6269588	chr1	RNF207	--	--
chr18	25757828	25757868	12	0.024035	0.22862	-0.204585	2.56939e-09	CDH2	CDH2	--	--	--	chr18_25755414_25758175	--	--	CDH2	chr18_25755414_25758175
chr19	58861381	58861590	15	0.609	0.78141	-0.172412	2.5771e-09	A1BG-AS1	A1BG-AS1	--	A1BG	--	chr19_58861341_58862406	--	A1BG	--	--
chrX	72347419	72347773	23	0.63466	0.47896	0.155699	2.62363e-09	NAP1L6	--	NAP1L6	--	--	--	--	NAP1L6	NAP1L6	--
chr6	72298331	72298363	6	0.31296	0.59254	-0.279579	2.63118e-09	--	--	--	--	--	chr6_72298274_72298528	--	--	--	--
chr15	90488509	90488601	5	0.9735	0.80082	0.172689	2.69982e-09	--	--	--	--	--	--	--	--	--	--
chr11	133994848	133994881	6	0.17327	0.012894	0.160379	2.71471e-09	PTP4A2P2	--	PTP4A2P2	JAM3	--	chr11_133994709_133995090	--	PTP4A2P2,JAM3	PTP4A2P2	chr11_133994709_133995090
chr2	161295750	161295786	6	0.81533	0.98255	-0.167223	2.90575e-09	--	--	--	RBMS1	--	--	--	RBMS1	--	--
chr22	46423594	46423669	14	0.57239	0.34638	0.226012	3.00577e-09	--	--	--	--	--	chr22_46423299_46423652	chr22	--	--	--
chr22	21025361	21025579	32	0.17035	0.28986	-0.119518	3.0058e-09	ABHD17AP4	--	ABHD17AP4	--	--	chr22_21024739_21025482	chr22	ABHD17AP4	ABHD17AP4	--
chr5	59506885	59507001	15	0.79047	0.61053	0.17994	3.03188e-09	--	--	--	PDE4D	--	--	--	PDE4D	--	--
chr17	46622153	46622454	7	0.055667	0.23084	-0.17517	3.08259e-09	HOXB-AS1,HOXB2	HOXB2	HOXB2	HOXB-AS1	--	--	chr17	HOXB-AS1,HOXB2	HOXB-AS1,HOXB2	--
chr19	18112311	18112407	17	0.11427	0.0058653	0.108401	3.10383e-09	ARRDC2	--	ARRDC2	ARRDC2	--	chr19_18111566_18112481	--	ARRDC2	ARRDC2	chr19_18111566_18112481
chr9	45441637	45441771	24	0.26444	0.095663	0.168775	3.1538e-09	--	--	--	--	--	--	chr9	--	--	--
chr1	228756531	228756590	15	0.54448	0.35987	0.184614	3.19627e-09	RNA5S5	RNA5S5	--	--	RNA5S6	chr1_228744110_228784168	--	--	--	chr1_228744110_228784168
chr18	37379665	37379898	18	0.31587	0.18803	0.127841	3.19627e-09	--	--	--	--	--	--	--	--	--	--
chr17	72920114	72920163	7	0.20176	0.036614	0.165144	3.2287e-09	USH1G,OTOP2	USH1G,OTOP2	--	--	--	chr17_72918995_72921019	--	--	OTOP2	chr17_72918995_72921019
chr10	134043536	134043608	6	0.071419	0.3067	-0.235277	3.28044e-09	--	--	--	STK32C	--	--	chr10	STK32C	--	--
chr16	34208296	34208364	20	0.77644	0.64358	0.132867	3.29719e-09	--	--	--	--	--	chr16_34208200_34209248	--	--	--	--
chr7	55087968	55087983	7	0.29018	0.091782	0.198395	3.39376e-09	--	--	--	EGFR	--	chr7_55086141_55088105	--	EGFR	--	chr7_55086141_55088105
chr1	22890228	22890243	5	0.13842	0.023905	0.114515	3.4478e-09	EPHA8	--	--	EPHA8	--	--	chr1	EPHA8	EPHA8	--
chr1	540866	540962	23	0.31049	0.43769	-0.127194	3.4478e-09	--	--	--	--	--	--	--	--	--	--
chr5	134959944	134959979	5	0.79478	0.97365	-0.178864	3.4478e-09	--	--	--	--	--	--	--	--	--	--
chr7	101688615	101688746	27	0.31134	0.2078	0.103542	3.46985e-09	--	--	--	CUX1	--	--	--	CUX1	--	--
chr6	54711536	54711579	9	0.18456	0.058327	0.126231	3.47592e-09	FAM83B	FAM83B	FAM83B	--	--	chr6_54711153_54712033	--	FAM83B	FAM83B	chr6_54711153_54712033
chrX	154612376	154612682	32	0.46346	0.31634	0.14712	3.51181e-09	MIR1184-2	--	F8A2	--	H2AFB2,MIR1184-2	chrX_154611505_154612637	chrX	F8A2	MIR1184-2	chrX_154611505_154612637
chr14	103027727	103027804	5	0.16087	0.016728	0.144139	3.58135e-09	--	--	--	--	--	--	--	--	--	--
chr6	1601911	1601969	13	0.20134	0.037161	0.164175	3.5925e-09	--	--	--	--	--	chr6_1601624_1602138	--	--	--	--
chr5	178986342	178986468	11	0.15081	0.29644	-0.145629	3.59579e-09	RUFY1	RUFY1	--	RUFY1	--	--	chr5	RUFY1	RUFY1	--
chr22	27169317	27169416	8	0.83475	0.95585	-0.121106	3.63136e-09	--	--	--	MIATNB	--	--	--	MIATNB	--	--
chr4	81302582	81302652	14	0.82699	0.93033	-0.103344	3.65477e-09	--	--	--	C4orf22	--	--	--	C4orf22	--	--
chr18	77267462	77267660	12	0.22821	0.12208	0.106131	3.70425e-09	--	--	--	NFATC1	--	--	--	NFATC1	--	--
chr5	174159347	174159388	9	0.17228	0.063712	0.108567	3.76733e-09	--	--	--	--	MSX2	chr5_174158680_174159729	--	--	--	--
chr16	634139	634272	17	0.62263	0.78012	-0.157498	3.77769e-09	--	--	--	--	PIGQ	chr16_633867_634143	chr16	--	--	--
chrX	106516054	106516208	30	0.38243	0.26717	0.115261	3.90328e-09	MYCLP1	--	MYCLP1	--	--	chrX_106515698_106516368	--	MYCLP1	MYCLP1	chrX_106515698_106516368
chr14	75077689	75077766	11	0.59182	0.75171	-0.159889	3.91055e-09	--	--	--	LTBP2	--	chr14_75077317_75079596	--	LTBP2	--	chr14_75077317_75079596
chr10	135489412	135489530	14	0.60366	0.44794	0.155716	3.98007e-09	DUX4L13	DUX4L13	--	--	DUX4L12	chr10_135477932_135498572	--	--	--	chr10_135477932_135498572
chr9	115825416	115825882	47	0.51461	0.61605	-0.101437	4.07206e-09	--	--	--	--	--	--	chr9	--	--	--
chr12	297336	297362	9	0.93612	0.80232	0.133796	4.09016e-09	--	--	--	--	SLC6A12	--	chr12	--	--	--
chrX	123094068	123094259	55	0.38883	0.28318	0.105651	4.17851e-09	STAG2	STAG2	--	LOC101928402	--	chrX_123093923_123094582	--	LOC101928402	STAG2	chrX_123093923_123094582
chr11	6291926	6292283	20	0.8218	0.70076	0.121042	4.36072e-09	--	--	CCKBR	CCKBR	--	chr11_6292256_6292693	chr11	CCKBR	--	--
chr9	140474476	140474699	5	0.97552	0.84715	0.128375	4.37199e-09	DPH7	DPH7	--	--	ZMYND19	--	chr9	--	--	--
chr6	170732216	170732363	18	0.27483	0.47895	-0.204122	4.39534e-09	--	--	--	--	--	chr6_170732119_170732442	chr6	--	--	--
chr15	53760384	53760475	8	0.20357	0.075975	0.1276	4.43105e-09	--	--	--	--	--	--	--	--	--	--
chr4	163660755	163660793	11	0.7895	0.94127	-0.15177	4.48179e-09	--	--	--	--	--	--	--	--	--	--
chr5	43037517	43037765	24	0.76875	0.66654	0.102207	4.48179e-09	--	--	--	LOC648987	ANXA2R	chr5_43037259_43037520	chr5	LOC648987	--	--
chr6	43314074	43314150	5	0.8891	0.72248	0.166621	4.53609e-09	--	--	--	ZNF318	--	--	--	ZNF318	--	--
chr21	15077218	15077279	17	0.67107	0.47266	0.198407	4.57853e-09	--	--	--	--	--	chr21_15077051_15077824	--	--	--	--
chr4	3043295	3043510	14	0.46445	0.66831	-0.203865	4.59924e-09	--	--	--	--	GRK4	chr4_3043018_3043547	--	--	--	--
chr12	50236051	50236158	21	0.39853	0.2709	0.127632	4.80364e-09	--	--	--	BCDIN3D	BCDIN3D-AS1	--	chr12	BCDIN3D	--	--
chr11	66790938	66790960	5	6e-07	0.17989	-0.179885	4.92389e-09	SYT12	--	--	SYT12	--	chr11_66790543_66791440	--	SYT12	SYT12	chr11_66790543_66791440
chr5	131607657	131607668	5	0.54281	0.77586	-0.233048	4.92389e-09	--	--	--	PDLIM4	--	chr5_131607018_131607889	--	PDLIM4	--	--
chr2	42720200	42720216	7	0.3274	0.13093	0.196471	5.10288e-09	MTA3	MTA3	KCNG3	--	--	chr2_42719784_42722166	--	KCNG3	--	chr2_42719784_42722166
chr4	1804216	1804466	21	0.46808	0.62823	-0.16014	5.13681e-09	--	--	--	FGFR3	--	chr4_1803076_1805672	--	FGFR3	--	--
chr18	12777525	12777655	21	0.78424	0.61532	0.168923	5.1825e-09	--	--	--	--	--	chr18_12777496_12778113	--	--	--	--
chr11	70962357	70962430	7	0.12768	0.01921	0.108466	5.21754e-09	--	--	--	--	--	chr11_70962173_70964161	--	--	--	--
chrX	77359677	77359737	11	0.45429	0.21312	0.24117	5.27038e-09	PGK1	--	PGK1	--	--	chrX_77359303_77359979	--	PGK1	PGK1	chrX_77359303_77359979
chr12	133195318	133195373	10	0.32749	0.083965	0.243524	5.27409e-09	P2RX2	P2RX2	P2RX2	--	--	chr12_133194868_133195544	chr12	P2RX2	P2RX2	chr12_133194868_133195544
chr1	228743403	228743422	6	0.74681	0.47629	0.270517	5.30509e-09	--	--	--	--	--	chr1_228742996_228743461	chr1	--	--	--
chr22	50873924	50874155	10	0.96361	0.84347	0.120138	5.34138e-09	--	--	--	PPP6R2	--	--	chr22	PPP6R2	--	--
chrX	85403516	85403589	13	0.38544	0.15488	0.230555	5.40475e-09	DACH2	--	DACH2	--	--	chrX_85402943_85403877	--	DACH2	DACH2	chrX_85402943_85403877
chrX	67906265	67906309	15	0.42126	0.25027	0.170993	5.44477e-09	--	--	--	STARD8	--	chrX_67906111_67906475	--	STARD8	--	--
chr11	60775644	60775884	10	0.45081	0.59626	-0.14545	5.57575e-09	--	--	--	CD6	--	chr11_60775036_60776307	--	CD6	--	--
chr12	83662671	83662837	9	0.88826	0.7133	0.174959	5.60265e-09	--	--	--	--	--	--	--	--	--	--
chr8	142416273	142416621	15	0.45663	0.62107	-0.16444	5.65884e-09	--	--	--	--	--	--	--	--	--	--
chr1	149233244	149233292	15	0.65118	0.78318	-0.132006	5.69884e-09	--	--	--	--	--	--	--	--	--	--
chrX	69133	69473	32	0.26492	0.16015	0.10477	5.75236e-09	--	--	--	--	--	chrX_69133_70029	--	--	--	--
chrX	49022790	49022991	18	0.3351	0.18381	0.151292	5.79706e-09	--	--	MAGIX	--	--	chrX_49022407_49023072	--	MAGIX	--	--
chr5	131593079	131593156	17	0.21681	0.11482	0.101995	5.90329e-09	PDLIM4	PDLIM4	--	--	--	chr5_131593039_131593813	--	--	PDLIM4	chr5_131593039_131593813
chrX	51075272	51075376	11	0.35941	0.1846	0.174807	5.92476e-09	NUDT10	NUDT10	--	NUDT10	--	chrX_51075272_51076331	--	NUDT10	NUDT10	chrX_51075272_51076331
chr19	10404952	10405120	24	0.59107	0.45276	0.138309	6.03903e-09	--	--	ICAM5	ICAM5	--	chr19_10399844_10405375	chr19	ICAM5	--	chr19_10399844_10405375
chr20	35064596	35064658	17	0.23352	0.35337	-0.119846	6.04602e-09	--	--	DLGAP4	--	--	chr20_35064516_35064810	--	DLGAP4	--	--
chr2	63280378	63280512	17	0.23664	0.13025	0.106391	6.07968e-09	--	--	--	OTX1	--	--	chr2	OTX1	--	--
chr7	101842679	101842726	5	0.82112	0.99252	-0.171402	6.22274e-09	--	--	--	CUX1	--	--	--	CUX1	--	--
chr5	77146594	77146953	10	0.87155	0.97235	-0.100798	6.41261e-09	--	--	--	--	--	--	chr5	--	--	--
chr3	125677162	125677221	8	0.40194	0.17937	0.222564	6.42289e-09	--	--	--	--	--	chr3_125677127_125678408	--	--	--	--
chr3	120909547	120909562	5	0.87755	0.98405	-0.106496	6.46654e-09	--	--	--	STXBP5L	--	--	--	STXBP5L	--	--
chr3	196519902	196519977	5	0.65954	0.8232	-0.163661	6.46654e-09	--	--	--	PAK2	--	--	--	PAK2	--	--
chr3	160203368	160203568	24	0.4297	0.55312	-0.123419	6.48777e-09	--	--	--	--	--	--	--	--	--	--
chr8	144809962	144810036	18	0.64806	0.83684	-0.188781	6.48777e-09	--	--	FAM83H	--	--	chr8_144808221_144810978	chr8	FAM83H	--	--
chr14	101371068	101371124	8	0.33578	0.60146	-0.265678	6.66076e-09	--	--	--	MEG8	--	--	--	MEG8	--	--
chr6	170486588	170486711	9	0.88996	0.71124	0.178719	6.68028e-09	--	--	--	--	--	--	chr6	--	--	--
chr7	23245829	23245854	11	0.27159	0.14081	0.130782	6.75257e-09	--	--	--	--	--	chr7_23245556_23246161	--	--	--	--
chr2	132481629	132481714	10	0.63794	0.81231	-0.174367	6.8434e-09	LOC100422473	--	LOC100422473	C2orf27A,NBEAP2	--	--	--	LOC100422473,C2orf27A,NBEAP2	LOC100422473	--
chr2	25384202	25384290	15	0.64395	0.493	0.150953	6.8648e-09	--	--	POMC	--	--	chr2_25383939_25384763	--	POMC	--	--
chr1	845457	845554	17	0.068216	0.21325	-0.14503	6.87387e-09	--	--	--	--	--	chr1_844299_845883	--	--	--	--
chr1	227030771	227030810	5	0.99534	0.76934	0.225999	6.97212e-09	--	--	--	--	--	--	--	--	--	--
chr19	4534973	4535010	8	0.4016	0.62279	-0.22119	7.04016e-09	PLIN5	--	--	PLIN5	--	--	chr19	PLIN5	PLIN5	--
chr7	63249995	63250058	6	0.4606	0.21544	0.245169	7.11473e-09	--	--	--	--	--	chr7_63250057_63250948	chr7	--	--	--
chr7	1609076	1609132	7	0.56532	0.78741	-0.222097	7.2224e-09	PSMG3-AS1,PSMG3	PSMG3-AS1	PSMG3	PSMG3	--	--	chr7	PSMG3	PSMG3	--
chr19	4543468	4543524	11	0.42412	0.24155	0.182569	7.24139e-09	--	--	SEMA6B	--	--	chr19_4543407_4544578	--	SEMA6B	--	--
chr11	66188586	66188644	17	0.18824	0.083222	0.105019	7.31497e-09	NPAS4	--	NPAS4	--	--	chr11_66188130_66189397	--	NPAS4	NPAS4	chr11_66188130_66189397
chr18	56932307	56932337	11	0.27022	0.15693	0.11329	7.31844e-09	--	--	--	--	RAX	chr18_56932002_56932341	chr18	--	--	--
chr22	24103953	24104047	13	0.46521	0.64892	-0.183705	7.54393e-09	C22orf15	C22orf15	--	--	--	--	--	--	--	--
chr1	230529304	230529398	8	0.76564	0.91266	-0.147018	7.60778e-09	--	--	--	PGBD5	--	--	--	PGBD5	--	--
chr10	30347799	30347841	11	0.17465	0.067444	0.107207	7.69556e-09	--	--	--	KIAA1462	--	chr10_30347599_30348416	--	KIAA1462	--	chr10_30347599_30348416
chr1	161418361	161418438	23	0.34371	0.22527	0.11844	7.73298e-09	TRNAE13,TRNAD11,TRNAG24,TRNAL5	TRNAD11,TRNAG24,TRNAE13,TRNAL5	--	--	--	chr1_161410142_161442503	--	--	TRNAD11,TRNAL5	chr1_161410142_161442503
chr1	1580455	1580762	15	0.5629	0.70399	-0.141085	7.78895e-09	--	--	CDK11B	CDK11B	--	chr1_1580377_1580595	chr1	CDK11B	--	--
chr19	36643348	36643559	44	0.51993	0.39902	0.120908	7.79766e-09	COX7A1	--	COX7A1	--	--	chr19_36642327_36643585	--	COX7A1	COX7A1	--
chr1	787505	787684	10	0.75612	0.52574	0.230376	7.80553e-09	--	--	--	LINC01128	--	--	chr1	LINC01128	--	--
chr15	98126137	98126196	5	0.97117	0.87047	0.1007	7.80553e-09	--	--	--	--	--	--	--	--	--	--
chrX	40010982	40011141	36	0.54293	0.66557	-0.122636	7.80553e-09	--	--	--	BCOR	--	chrX_40010919_40016203	--	BCOR	--	--
chrX	53117769	53118096	14	0.35801	0.19402	0.163992	7.80553e-09	--	--	--	--	TSPYL2	chrX_53117470_53118033	chrX	--	--	--
chr16	89060647	89060790	11	0.93365	0.81998	0.113672	8.02896e-09	--	--	--	--	--	--	--	--	--	--
chr1	1290724	1290747	5	0.35787	0.1123	0.245566	8.0805e-09	--	--	MXRA8	MXRA8	--	chr1_1289707_1291126	--	MXRA8	--	--
chr18	10726325	10726398	20	0.3688	0.25314	0.115657	8.0805e-09	--	--	--	PIEZO2	--	chr18_10726247_10726667	--	PIEZO2	--	--
chr3	124822775	124823005	5	0.9486	0.8043	0.144299	8.0805e-09	--	--	--	SLC12A8	--	--	--	SLC12A8	--	--
chr1	228743321	228743380	16	0.66291	0.48137	0.181532	8.7428e-09	--	--	--	--	--	chr1_228742996_228743461	chr1	--	--	--
chr16	33778907	33778992	13	0.73186	0.89377	-0.161909	8.7428e-09	--	--	--	--	--	chr16_33777505_33779139	--	--	--	--
chr4	6303353	6303626	9	0.81605	0.92554	-0.10949	9.09294e-09	--	--	WFS1	--	--	chr4_6303533_6304210	chr4	WFS1	--	--
chr6	29818089	29818234	23	0.20282	0.076276	0.126546	9.11407e-09	--	--	--	--	--	chr6_29818085_29818341	--	--	--	--
chr14	55255047	55255179	5	0.99743	0.77703	0.2204	9.16518e-09	--	--	--	SAMD4A	--	--	--	SAMD4A	--	--
chr4	55353218	55353289	8	0.70646	0.86942	-0.162956	9.43111e-09	--	--	--	--	--	--	--	--	--	--
chr11	8102806	8102825	5	0.10031	5e-07	0.100306	9.53807e-09	TUB	TUB	--	TUB	--	chr11_8102358_8102913	--	TUB	TUB	chr11_8102358_8102913
chr12	28128972	28128984	5	0.1764	0.030764	0.145641	9.53807e-09	--	--	--	--	--	--	chr12	--	--	--
chr1	1098161	1098253	17	0.70374	0.83374	-0.129997	9.57184e-09	--	--	--	--	--	chr1_1098043_1100584	--	--	--	--
chr19	35923954	35924133	7	0.2461	0.45912	-0.213021	9.57184e-09	--	--	--	--	--	--	--	--	--	--
chr6	150040097	150040208	24	0.38386	0.49101	-0.107142	9.72493e-09	LATS1	LATS1	--	--	LOC645967	--	chr6	--	--	--
chr17	39092875	39092920	5	0.5383	0.78988	-0.251575	9.91067e-09	--	--	KRT23	KRT23	--	--	--	KRT23	--	--
chr1	228757667	228757724	15	0.74719	0.59284	0.154354	1.00001e-08	RNA5S6	RNA5S6	--	--	RNA5S7	chr1_228744110_228784168	--	--	RNA5S6	chr1_228744110_228784168
chr3	62860802	62860856	13	0.17299	0.066305	0.10669	1.01766e-08	CADPS	--	CADPS	--	--	chr3_62859617_62861190	--	CADPS	CADPS	chr3_62859617_62861190
chr13	112985271	112985300	9	0.11571	0.32471	-0.208998	1.0347e-08	LINC01044	--	--	LINC01044	--	chr13_112984966_112985733	--	LINC01044	LINC01044	chr13_112984966_112985733
chr6	1317659	1317844	21	0.85398	0.73489	0.119082	1.06084e-08	--	--	--	--	--	chr6_1317559_1317962	chr6	--	--	--
chrX	584961	584979	5	0.19789	7e-07	0.197886	1.07485e-08	SHOX	SHOX	--	--	--	chrX_584563_585326	--	--	SHOX	chrX_584563_585326
chr1	161433488	161433618	23	0.26974	0.14197	0.127773	1.10654e-08	TRNAD6,TRNAE18,TRNAG15,TRNAG17,TRNAL35	TRNAD6,TRNAE18,TRNAG17,TRNAL35,TRNAG15	TRNAL35	--	TRNAL35	chr1_161410142_161442503	--	TRNAL35	TRNAL35	chr1_161410142_161442503
chr15	31776064	31776088	12	0.23017	0.095999	0.134167	1.10654e-08	--	--	OTUD7A	--	--	chr15_31775540_31776988	--	OTUD7A	--	--
chr9	46390844	46390889	5	0.40416	0.1221	0.282067	1.11845e-08	--	--	--	--	--	--	--	--	--	--
chr6	28945189	28945331	22	0.10286	0.20719	-0.104327	1.13018e-08	--	--	--	--	--	--	--	--	--	--
chr2	74357798	74357913	11	0.67937	0.8306	-0.151226	1.13287e-08	--	--	--	--	--	chr2_74357574_74358014	--	--	--	--
chr1	228748386	228748491	15	0.74894	0.62461	0.124334	1.1491e-08	RNA5S2	RNA5S2	--	--	--	chr1_228744110_228784168	--	--	RNA5S2	chr1_228744110_228784168
chr12	2339459	2339549	16	0.59076	0.73015	-0.139386	1.15287e-08	--	--	--	CACNA1C	--	chr12_2339162_2339615	--	CACNA1C	--	--
chrX	69505	69554	7	0.53507	0.76881	-0.233738	1.15957e-08	--	--	--	--	--	chrX_69133_70029	--	--	--	--
chr1	19110535	19110911	36	0.62006	0.49573	0.124327	1.17277e-08	--	--	--	--	--	chr1_19110720_19110932	chr1	--	--	--
chr11	65545348	65545575	19	0.48834	0.62316	-0.134818	1.18135e-08	--	--	AP5B1	--	--	--	chr11	AP5B1	--	--
chrX	153574386	153574503	13	0.73491	0.58905	0.145865	1.19319e-08	--	--	--	--	--	--	chrX	--	--	--
chr13	26760713	26760765	9	0.12723	0.01276	0.114468	1.19543e-08	--	--	--	RNF6	--	chr13_26760421_26760892	--	RNF6	--	--
chr4	190944682	190944807	18	0.34122	0.23943	0.10179	1.20453e-08	DUX4L9	DUX4L9	--	--	FRG2	chr4_190942734_190944898	--	--	--	chr4_190942734_190944898
chr19	10625663	10625767	24	0.30091	0.18591	0.115003	1.20613e-08	--	--	S1PR5	S1PR5	--	chr19_10624475_10625776	--	S1PR5	--	--
chr1	29508795	29508808	7	0.0085429	0.1198	-0.111255	1.2106e-08	SRSF4	SRSF4	--	--	--	--	chr1	--	SRSF4	--
chr1	150897932	150898299	37	0.43064	0.53832	-0.107689	1.21732e-08	SETDB1	SETDB1	--	--	--	--	chr1	--	--	--
chr4	157997625	157997658	10	0.17513	0.030702	0.144428	1.21732e-08	GLRB	--	GLRB	GLRB	--	chr4_157997166_157997686	--	GLRB	GLRB	chr4_157997166_157997686
chr11	1228120	1228195	8	0.78469	0.89578	-0.111097	1.22737e-08	--	--	--	--	--	--	chr11	--	--	--
chrX	103217550	103217616	9	0.39654	0.18279	0.213747	1.22737e-08	TMSB15B,DPPA3P1	DPPA3P1	--	TMSB15B	--	chrX_103217140_103217713	--	TMSB15B	TMSB15B	chrX_103217140_103217713
chr13	23412384	23412455	14	0.19061	0.088463	0.102144	1.28529e-08	--	--	--	--	--	chr13_23412207_23412623	--	--	--	--
chr9	139327780	139327837	5	0.88474	0.98596	-0.101222	1.29952e-08	--	--	--	INPP5E	--	--	chr9	INPP5E	--	--
chr9	97811201	97811256	15	0.019631	0.12609	-0.106459	1.34222e-08	--	--	--	C9orf3	--	chr9_97810765_97811272	--	C9orf3	--	--
chr11	131780548	131780574	12	0.21301	0.048093	0.164914	1.34291e-08	NTM	NTM	--	NTM	--	chr11_131780328_131781532	--	NTM	NTM	chr11_131780328_131781532
chr3	195627418	195627591	10	0.21026	0.10002	0.110237	1.34291e-08	--	--	--	TNK2	--	--	--	TNK2	--	--
chr1	2161209	2161448	5	0.42449	0.74465	-0.320156	1.34822e-08	--	--	--	SKI	--	--	chr1	SKI	--	--
chr4	174422355	174422401	5	0.15205	0.019296	0.132754	1.34822e-08	--	--	--	SCRG1	--	chr4_174422024_174422443	chr4	SCRG1	--	--
chr6	156718352	156718469	20	0.6974	0.84403	-0.146628	1.35446e-08	--	--	--	--	--	chr6_156718071_156718547	--	--	--	--
chr11	64014107	64014156	10	0.56064	0.66404	-0.103396	1.377e-08	LOC105369340,PPP1R14B	LOC105369340	PPP1R14B	LOC105369340	--	chr11_64013772_64015341	--	LOC105369340,PPP1R14B	LOC105369340,PPP1R14B	chr11_64013772_64015341
chrX	128788079	128788192	8	0.14274	0.33218	-0.189437	1.377e-08	--	--	--	APLN	--	chrX_128788003_128789195	--	APLN	--	chrX_128788003_128789195
chr22	50361148	50361259	12	0.28389	0.13431	0.14958	1.37936e-08	--	--	--	--	--	--	--	--	--	--
chr1	225739962	225740075	5	0.97516	0.86459	0.110567	1.39674e-08	--	--	--	ENAH	--	--	--	ENAH	--	--
chr10	134835679	134835689	5	0.9793	0.84876	0.130541	1.39674e-08	--	--	--	--	--	chr10_134834676_134835899	--	--	--	--
chr16	1483844	1484084	23	0.51248	0.65057	-0.138089	1.41564e-08	--	--	--	--	CCDC154	--	chr16	--	--	--
chr17	41937865	41938000	7	0.77493	0.9551	-0.180166	1.41909e-08	--	--	--	CD300LG	--	--	--	CD300LG	--	--
chr5	140209325	140209365	12	0.63456	0.42681	0.207749	1.41914e-08	--	--	PCDHA6	PCDHA2,PCDHA6,PCDHA5,PCDHA3,PCDHA1,PCDHA4	--	chr5_140208753_140209957	chr5	PCDHA2,PCDHA5,PCDHA1,PCDHA6,PCDHA3,PCDHA4	--	--
chr16	85793583	85793617	5	0.17522	0.37082	-0.195601	1.44085e-08	--	--	--	--	--	--	--	--	--	--
chr17	12877482	12877540	15	0.19366	0.057561	0.136101	1.44085e-08	--	--	ARHGAP44	ARHGAP44	--	chr17_12877270_12877773	--	ARHGAP44	--	--
chr19	47017047	47017068	8	0.14893	0.037201	0.111732	1.44085e-08	--	--	--	PPP5D1	--	chr19_47016848_47017118	--	PPP5D1	--	--
chr22	21505984	21506068	8	0.71814	0.4574	0.26074	1.44085e-08	--	--	--	--	--	chr22_21505626_21506073	--	--	--	--
chr22	38866013	38866274	5	0.87559	0.98906	-0.113467	1.44085e-08	--	--	--	KDELR3	--	--	chr22	KDELR3	--	--
chr8	1790033	1790106	12	0.65896	0.81795	-0.158993	1.44085e-08	--	--	--	ARHGEF10	--	--	--	ARHGEF10	--	--
chrX	64627150	64627272	16	0.3463	0.50777	-0.161469	1.44085e-08	TLE1P1	TLE1P1	--	--	--	chrX_64626743_64628045	--	--	TLE1P1	chrX_64626743_64628045
chrX	68115043	68115117	12	0.44493	0.25027	0.194665	1.44085e-08	--	--	--	--	--	--	chrX	--	--	--
chrX	40158115	40158243	13	0.69066	0.8399	-0.149237	1.44972e-08	--	--	--	--	--	--	--	--	--	--
chr11	18694505	18694602	6	0.79855	0.61135	0.187209	1.46825e-08	--	--	--	--	--	--	--	--	--	--
chr20	37511881	37512058	16	0.71497	0.58249	0.132477	1.50702e-08	--	--	--	PPP1R16B	--	--	--	PPP1R16B	--	--
chr9	140175313	140175394	15	0.31158	0.46904	-0.157452	1.50888e-08	--	--	TOR4A	--	--	chr9_140172613_140176105	--	TOR4A	--	--
chr16	89003549	89003833	15	0.32226	0.19942	0.122843	1.5196e-08	--	--	--	CBFA2T3	--	--	--	CBFA2T3	--	--
chr18	12777725	12777828	14	0.88196	0.7598	0.122166	1.54401e-08	--	--	--	--	--	chr18_12777496_12778113	--	--	--	--
chr19	41913581	41913736	9	0.27433	0.48692	-0.212589	1.54401e-08	--	--	--	BCKDHA	--	--	--	BCKDHA	--	--
chr1	149212329	149212436	8	0.34896	0.61475	-0.265794	1.54544e-08	--	--	--	--	--	--	--	--	--	--
chr1	155004615	155004631	5	0.99113	0.86931	0.121817	1.54544e-08	DCST1	DCST1	--	DCST2	--	--	--	DCST2	--	--
chr18	44774845	44774931	8	0.14404	0.33413	-0.190084	1.54544e-08	--	--	SKOR2	--	--	chr18_44772992_44775577	--	SKOR2	--	chr18_44772992_44775577
chr2	239007918	239008122	5	0.16788	0.54636	-0.37848	1.54544e-08	ESPNL	ESPNL	UBE2F-SCLY,SCLY	--	SCLY,UBE2F-SCLY	--	chr2	SCLY,UBE2F-SCLY	--	--
chrX	1375387	1375458	8	0.94605	0.82081	0.125242	1.54544e-08	--	--	--	--	--	--	--	--	--	--
chr1	212422461	212422541	12	0.42834	0.61355	-0.185214	1.56447e-08	--	--	--	LOC101929541	--	--	--	LOC101929541	--	--
chr1	41720653	41720776	7	0.66904	0.85732	-0.188282	1.56447e-08	--	--	--	--	--	--	--	--	--	--
chr4	142254074	142254207	16	0.67045	0.51832	0.152129	1.56447e-08	LOC100507639	LOC100507639	--	--	--	--	--	--	LOC100507639	--
chrX	100446652	100446694	12	0.47905	0.26242	0.216626	1.56447e-08	--	--	--	--	--	chrX_100446240_100446737	--	--	--	--
chr7	65971105	65971188	18	0.32711	0.20118	0.125928	1.56631e-08	LOC346329	--	LOC346329	--	--	chr7_65970022_65971421	--	LOC346329	LOC346329	chr7_65970022_65971421
chr2	27301872	27302057	10	0.6161	0.82683	-0.210731	1.58483e-08	EMILIN1	--	EMILIN1	--	--	--	--	EMILIN1	EMILIN1	--
chr16	88177468	88177515	6	0.45023	0.74553	-0.295301	1.58502e-08	--	--	--	--	--	--	--	--	--	--
chr8	63999089	63999177	5	0.72633	0.47705	0.24928	1.58954e-08	TTPA	TTPA	--	--	--	--	chr8	--	TTPA	--
chr9	115828686	115828734	5	0.38045	0.73316	-0.352711	1.58954e-08	--	--	--	--	--	chr9_115827458_115828865	chr9	--	--	--
chrX	128635835	128635886	5	0.8292	0.96104	-0.131839	1.58954e-08	--	--	--	SMARCA1	--	--	--	SMARCA1	--	--
chr15	46900850	46900888	7	0.98084	0.83467	0.146174	1.59108e-08	--	--	--	--	--	--	--	--	--	--
chr8	27737151	27737289	31	0.74718	0.8473	-0.100119	1.62592e-08	--	--	SCARA5	SCARA5	--	chr8_27737077_27737289	--	SCARA5	--	--
chr8	29230806	29230873	7	0.31322	0.14888	0.16434	1.62928e-08	--	--	--	--	--	--	--	--	--	--
chr8	145325429	145325619	13	0.76763	0.8852	-0.117563	1.65619e-08	--	--	--	BOP1	--	chr8_145325362_145325627	chr8	BOP1	--	--
chrX	133941193	133941689	32	0.29756	0.17837	0.119197	1.66074e-08	FAM122C	FAM122C	FAM122C	FAM122C	--	--	--	FAM122C	FAM122C	--
chr9	36739720	36739747	11	0.19098	0.069797	0.121178	1.67762e-08	--	--	--	--	--	chr9_36739534_36739782	--	--	--	--
chr1	9887824	9887937	13	0.8676	0.73942	0.128185	1.70206e-08	--	--	--	--	--	--	--	--	--	--
chr18	13865812	13866017	5	0.88978	0.99411	-0.104335	1.70683e-08	--	--	--	--	--	--	--	--	--	--
chr19	5996042	5996070	5	0.88616	0.98985	-0.103686	1.70683e-08	--	--	--	RFX2,LOC100128568	--	--	chr19	RFX2,LOC100128568	--	--
chr22	25251306	25251322	5	0.98794	0.79946	0.188476	1.70683e-08	--	--	SGSM1	--	--	--	--	SGSM1	--	--
chr5	6773777	6773814	5	0.6265	0.91441	-0.287911	1.70683e-08	--	--	--	--	--	--	--	--	--	--
chr9	82748738	82748783	5	0.98677	0.85198	0.134784	1.70683e-08	--	--	--	--	--	--	--	--	--	--
chr9	136566611	136566665	14	0.45818	0.62689	-0.168706	1.72561e-08	--	--	--	SARDH	--	chr9_136566573_136566896	chr9	SARDH	--	--
chr20	45170368	45170434	19	0.68107	0.78621	-0.105135	1.76694e-08	--	--	OCSTAMP	--	--	chr20_45170253_45170467	--	OCSTAMP	--	--
chr14	96666068	96666194	6	0.66077	0.84719	-0.186419	1.76704e-08	--	--	--	--	--	--	--	--	--	--
chr20	259924	260017	24	0.82788	0.68773	0.140153	1.77037e-08	--	--	C20orf96	C20orf96	--	chr20_259789_260148	--	C20orf96	--	--
chr14	102095138	102095203	5	0.17634	0.457	-0.280654	1.77109e-08	--	--	--	--	--	chr14_102094854_102095204	--	--	--	--
chr9	38687686	38687758	16	0.60509	0.74382	-0.138726	1.78939e-08	--	--	--	--	--	--	--	--	--	--
chr12	127940482	127940559	7	0.43548	0.21328	0.222198	1.81958e-08	--	--	--	--	--	chr12_127940451_127940907	--	--	--	--
chr1	45291903	45292306	12	0.32246	0.16808	0.154379	1.82207e-08	--	--	PTCH2	PTCH2	--	--	--	PTCH2	--	--
chr9	122132000	122132055	14	0.23881	0.10426	0.134552	1.83977e-08	BRINP1	BRINP1	--	--	--	chr9_122131086_122132214	--	--	BRINP1	chr9_122131086_122132214
chrX	69664901	69665003	11	0.50946	0.29904	0.210416	1.85266e-08	DLG3	--	DLG3	--	--	--	chrX	DLG3	DLG3	--
chr7	158766147	158766188	15	0.55661	0.74069	-0.184077	1.8537e-08	--	--	--	--	--	chr7_158766126_158767400	--	--	--	--
chr13	105161424	105161495	7	0.81914	0.94178	-0.122638	1.85458e-08	--	--	--	--	--	--	--	--	--	--
chrX	41301817	41301963	22	0.26716	0.15368	0.113483	1.85458e-08	--	--	--	--	--	chrX_41301434_41301967	--	--	--	--
chr17	2300086	2300166	15	0.26682	0.1416	0.125212	1.87769e-08	--	--	--	MNT	--	--	--	MNT	--	--
chr2	219867226	219867242	9	0.053331	0.20244	-0.149114	1.88002e-08	MIR375,LOC100129175	MIR375	--	LOC100129175	CFAP65	chr2_219866131_219868054	--	LOC100129175	LOC100129175	chr2_219866131_219868054
chr11	20181678	20181779	18	0.20356	0.09989	0.103672	1.88761e-08	DBX1	--	DBX1	--	--	chr11_20181200_20182325	--	DBX1	DBX1	chr11_20181200_20182325
chr9	136131089	136131184	5	0.82849	0.42858	0.399911	1.90195e-08	--	--	ABO	--	--	chr9_136131001_136131831	--	ABO	--	--
chr19	12306158	12306223	11	0.16811	0.04166	0.126447	1.96006e-08	LOC100289333	--	--	LOC100289333	--	chr19_12305552_12306304	--	LOC100289333	LOC100289333	chr19_12305552_12306304
chr1	2804178	2804244	5	0.8242	0.97428	-0.150084	1.98134e-08	--	--	--	--	--	--	--	--	--	--
chr20	260159	260228	12	0.82685	0.71462	0.112233	2.01693e-08	--	--	--	C20orf96	--	--	chr20	C20orf96	--	--
chr16	891905	892226	14	0.92954	0.81813	0.111412	2.04147e-08	--	--	--	--	--	--	--	--	--	--
chr4	83913635	83913790	9	0.95524	0.85005	0.105191	2.04147e-08	--	--	--	LIN54	--	--	--	LIN54	--	--
chr10	134017859	134017925	5	0.71707	0.94813	-0.231067	2.05591e-08	--	--	--	DPYSL4	--	--	chr10	DPYSL4	--	--
chrX	135953869	135953967	5	0.87703	0.97765	-0.100624	2.05591e-08	--	--	--	RBMX	RBMX	--	--	RBMX	--	--
chr2	72371299	72371347	10	0.18036	0.068787	0.111571	2.10783e-08	--	--	CYP26B1	CYP26B1	--	chr2_72371121_72375004	chr2	CYP26B1	--	chr2_72371121_72375004
chr2	9411149	9411212	5	0.96313	0.65834	0.304792	2.14161e-08	--	--	--	ASAP2	--	--	--	ASAP2	--	--
chr17	15653114	15653137	5	0.2299	0.53616	-0.306259	2.22786e-08	--	--	--	--	--	chr17_15652534_15653138	--	--	--	--
chr17	32964877	32964912	5	0.11832	6e-07	0.11832	2.22786e-08	--	--	TMEM132E	--	--	chr17_32964375_32965433	--	TMEM132E	--	--
chr16	2279716	2279820	7	0.91965	0.76436	0.155294	2.2338e-08	--	--	--	E4F1	--	--	--	E4F1	--	--
chr20	62382293	62382494	7	0.62589	0.38429	0.241604	2.2338e-08	--	--	--	ZBTB46	--	--	chr20	ZBTB46	--	--
chr1	228764368	228764425	15	0.72425	0.59918	0.125071	2.24042e-08	RNA5S9	RNA5S9	--	--	RNA5S10	chr1_228744110_228784168	--	--	RNA5S9	chr1_228744110_228784168
chr12	740383	740479	9	0.45123	0.67091	-0.219686	2.24042e-08	LOC100049716	--	--	LOC100049716,NINJ2	--	--	--	NINJ2,LOC100049716	LOC100049716	--
chr3	107810315	107810352	11	0.13504	0.029146	0.105891	2.25313e-08	CD47	CD47	--	--	--	chr3_107809375_107810543	--	--	CD47	chr3_107809375_107810543
chr20	49620929	49620995	9	0.85234	0.98097	-0.128627	2.27419e-08	--	--	KCNG1	--	--	chr20_49620898_49621317	chr20	KCNG1	--	--
chr8	145004135	145004144	7	0.60582	0.88236	-0.276538	2.2784e-08	--	--	PLEC	--	--	chr8_145003589_145004145	chr8	PLEC	--	--
chr1	33517674	33517736	5	0.80094	0.97765	-0.176713	2.30182e-08	--	--	--	--	--	--	chr1	--	--	--
chr16	1139489	1139854	15	0.86217	0.73855	0.123616	2.30182e-08	--	--	C1QTNF8	--	--	chr16_1139732_1139937	chr16	C1QTNF8	--	--
chr1	33620647	33620680	7	0.84888	0.99458	-0.145706	2.32989e-08	--	--	--	TRIM62	--	--	--	TRIM62	--	--
chr13	111297381	111297485	12	0.24217	0.090701	0.151472	2.34105e-08	--	--	--	CARS2	--	--	--	CARS2	--	--
chrX	132549321	132549479	22	0.3371	0.17795	0.159155	2.34105e-08	GPC4	GPC4	--	--	--	chrX_132547567_132550284	--	--	GPC4	chrX_132547567_132550284
chrX	139593177	139593215	12	0.46877	0.28666	0.182116	2.39185e-08	--	--	--	--	--	chrX_139593105_139593582	--	--	--	--
chr1	161410703	161410765	15	0.24281	0.11713	0.125687	2.40482e-08	TRNAD18,TRNAG7,TRNAL38	TRNAD18,TRNAL38,TRNAG7	--	--	--	chr1_161410142_161442503	--	--	TRNAD18	chr1_161410142_161442503
chr19	21666337	21666587	24	0.79892	0.91087	-0.111948	2.44076e-08	LINC00664	LINC00664	LINC00664	--	--	chr19_21666089_21666928	--	LINC00664	LINC00664	chr19_21666089_21666928
chr6	106774171	106774277	21	0.70626	0.82621	-0.119951	2.48468e-08	ATG5	ATG5	--	--	--	--	chr6	--	ATG5	--
chr1	178456093	178456275	21	0.32653	0.48471	-0.158185	2.49409e-08	--	--	--	--	--	chr1_178455799_178456286	--	--	--	--
chrX	42289664	42290043	18	0.88056	0.75056	0.130002	2.52627e-08	--	--	--	--	--	--	--	--	--	--
chr2	87576077	87576119	9	0.77992	0.59585	0.184067	2.53642e-08	--	--	--	--	--	--	--	--	--	--
chr21	46976168	46976310	21	0.65228	0.43724	0.215034	2.54803e-08	--	--	--	--	--	chr21_46975415_46976341	chr21	--	--	--
chr20	62166292	62166321	8	0.88219	0.6915	0.190688	2.56801e-08	--	--	PTK6	PTK6	--	--	chr20	PTK6	--	--
chr9	70089970	70089988	5	0.75207	0.50485	0.247227	2.5755e-08	--	--	--	--	--	--	--	--	--	--
chr8	125640545	125640655	10	0.29091	0.43531	-0.144401	2.59982e-08	--	--	--	MTSS1	--	--	--	MTSS1	--	--
chrX	66764039	66764072	13	0.59371	0.36271	0.231002	2.59982e-08	AR	--	AR	--	--	chrX_66763684_66764077	chrX	AR	AR	chrX_66763684_66764077
chr19	14584481	14584512	11	0.30978	0.16394	0.145836	2.601e-08	--	--	PTGER1	--	PKN1	chr19_14582419_14585098	--	PTGER1	--	--
chr20	62298215	62298286	7	0.27253	0.47505	-0.202521	2.601e-08	--	--	--	RTEL1,RTEL1-TNFRSF6B	--	--	--	RTEL1,RTEL1-TNFRSF6B	--	--
chr22	50985740	50985910	9	0.59994	0.79887	-0.198937	2.601e-08	KLHDC7B	KLHDC7B	--	--	--	chr22_50984972_50988141	--	--	--	chr22_50984972_50988141
chrX	149861880	149861996	17	0.32873	0.15462	0.174106	2.601e-08	MTMR1	--	MTMR1	--	--	--	--	MTMR1	MTMR1	--
chr4	185018329	185018605	34	0.39141	0.49472	-0.103313	2.60509e-08	--	--	ENPP6	ENPP6	--	chr4_185018390_185018721	chr4	ENPP6	--	--
chrX	151806613	151806785	24	0.37154	0.24249	0.129052	2.63342e-08	GABRQ	GABRQ	GABRQ	--	--	chrX_151806233_151806947	--	GABRQ	GABRQ	chrX_151806233_151806947
chr19	58555846	58555921	13	0.76552	0.62084	0.144681	2.65713e-08	LETM1P2	--	LETM1P2	ZSCAN1	--	chr19_58555798_58556614	chr19	LETM1P2,ZSCAN1	LETM1P2	chr19_58555798_58556614
chr17	71324404	71324452	8	0.97149	0.85294	0.118558	2.69709e-08	--	--	--	--	--	--	--	--	--	--
chr9	140069022	140069081	8	0.82501	0.94405	-0.119048	2.69709e-08	--	--	--	--	ANAPC2	chr9_140068792_140069082	--	--	--	--
chr16	2008261	2008280	7	0.83196	0.60876	0.223205	2.7141e-08	NDUFB10	NDUFB10	--	--	--	--	chr16	--	--	--
chr2	202903992	202904369	18	0.52475	0.6439	-0.119145	2.71978e-08	--	--	--	--	FZD7	--	--	--	--	--
chr19	4456802	4456818	5	0.033465	0.20991	-0.176449	2.75878e-08	UBXN6	UBXN6	--	UBXN6	--	--	chr19	UBXN6	--	--
chr18	77377170	77377576	27	0.36773	0.52381	-0.156079	2.77466e-08	--	--	--	--	--	chr18_77376688_77377995	--	--	--	--
chr1	161411829	161411862	11	0.22629	0.087289	0.139002	2.78149e-08	TRNAG30,TRNAD18,TRNAG7	TRNAG30,TRNAD18,TRNAG7	--	--	TRNAL38	chr1_161410142_161442503	--	--	--	chr1_161410142_161442503
chr17	8907959	8908058	10	0.24076	0.11557	0.12519	2.79654e-08	--	--	--	--	--	chr17_8906236_8908080	--	--	--	--
chrX	133371224	133371305	20	0.32415	0.19184	0.132311	2.80058e-08	CCDC160	--	CCDC160	--	--	chrX_133371069_133371718	--	CCDC160	CCDC160	chrX_133371069_133371718
chr5	17218346	17218363	7	0.0045483	0.15665	-0.152099	2.83452e-08	LOC285696	LOC285696	--	BASP1	--	chr5_17217788_17219021	chr5	BASP1	--	--
chr7	45207222	45207248	5	0.93662	0.79591	0.140706	2.85916e-08	--	--	--	RAMP3	--	--	--	RAMP3	--	--
chr8	144822141	144822246	17	0.15171	0.30694	-0.155227	2.8636e-08	--	--	--	FAM83H-AS1	--	chr8_144822011_144822805	chr8	FAM83H-AS1	--	--
chr7	48887740	48887802	21	0.42819	0.55964	-0.131456	2.89014e-08	--	--	--	--	--	chr7_48887509_48887818	--	--	--	--
chr15	79123498	79123561	12	0.10148	0.24261	-0.141122	2.90048e-08	--	--	--	--	--	chr15_79122967_79124550	--	--	--	--
chrX	50024488	50024587	6	0.78648	0.94958	-0.163098	2.91824e-08	--	--	--	--	--	chrX_50024336_50024556	chrX	--	--	--
chr21	45705742	45705911	21	0.62655	0.75211	-0.125556	2.95277e-08	AIRE	--	AIRE	--	--	chr21_45705428_45706044	--	AIRE	AIRE	chr21_45705428_45706044
chr14	60336337	60336440	9	0.4864	0.64325	-0.156859	2.97857e-08	--	--	--	RTN1	--	--	chr14	RTN1	--	--
chr9	115841165	115841335	16	0.43122	0.58456	-0.153342	2.99641e-08	--	--	--	--	--	chr9_115840708_115841374	chr9	--	--	--
chr19	56988887	56988898	7	0.21298	0.075105	0.13788	3.02728e-08	ZNF667-AS1,ZNF667	ZNF667-AS1,ZNF667	--	--	--	chr19_56988313_56989741	--	--	ZNF667-AS1,ZNF667	chr19_56988313_56989741
chr8	144503512	144503572	7	0.18079	0.05401	0.126776	3.02728e-08	--	--	--	--	--	chr8_144503420_144503808	--	--	--	--
chrX	153718756	153718831	11	0.57466	0.26846	0.306194	3.03934e-08	SLC10A3	--	SLC10A3	SLC10A3	--	chrX_153718654_153719455	--	SLC10A3	SLC10A3	chrX_153718654_153719455
chrX	114824541	114824752	5	0.82676	0.96654	-0.139781	3.07421e-08	--	--	--	PLS3	--	--	--	PLS3	--	--
chr1	6309696	6309727	6	0.22956	0.067878	0.161683	3.08172e-08	--	--	GPR153	--	--	chr1_6309163_6310092	--	GPR153	--	--
chr11	93212163	93212195	6	0.83764	0.98862	-0.150982	3.08172e-08	--	--	SMCO4	--	--	--	--	SMCO4	--	--
chr16	1170160	1170386	18	0.70024	0.53674	0.1635	3.16388e-08	--	--	--	--	--	--	--	--	--	--
chr1	62660852	62660862	5	0.54569	0.26892	0.276766	3.18586e-08	L1TD1	--	--	L1TD1	--	chr1_62660555_62660946	--	L1TD1	L1TD1	chr1_62660555_62660946
chr10	77161923	77161996	5	0.1078	4.8e-07	0.107801	3.18586e-08	ZNF503,ZNF503-AS2	ZNF503,ZNF503-AS2	ZNF503-AS2	--	--	chr10_77155128_77169600	--	ZNF503-AS2	ZNF503	chr10_77155128_77169600
chr2	106565222	106565572	5	0.97827	0.66146	0.316809	3.18586e-08	--	--	--	--	--	--	--	--	--	--
chr14	94291525	94291607	12	0.59856	0.37923	0.219331	3.27285e-08	--	--	--	--	--	--	--	--	--	--
chr15	83953118	83953200	12	0.039221	0.20139	-0.162169	3.30314e-08	BNC1	BNC1	--	BNC1	--	chr15_83951980_83953930	--	BNC1	BNC1	chr15_83951980_83953930
chrX	72163476	72163538	21	0.40951	0.2521	0.157407	3.30314e-08	FAM226A	--	FAM226A	--	--	--	--	FAM226A	FAM226A	--
chr1	43473075	43473142	13	0.35868	0.52508	-0.166398	3.37294e-08	--	--	--	--	--	chr1_43472867_43473334	--	--	--	--
chr5	13578737	13578839	10	0.93149	0.81708	0.114409	3.40889e-08	--	--	--	--	--	--	--	--	--	--
chr14	106331106	106331209	5	0.14791	0.34431	-0.196408	3.4421e-08	IGHJ6,IGHJ2P,IGHJ5,IGHJ3P,IGHJ1,IGHJ2,IGHJ3,IGHJ4	IGHJ6,IGHJ2P,IGHJ5,IGHJ3P,IGHJ3,IGHJ4	--	--	IGHD7-27,IGHJ2,IGHJ1P,IGHJ1	--	--	--	IGHJ2P,IGHJ2,IGHJ3,IGHJ1	--
chr5	1694849	1694859	5	0.53726	0.93781	-0.40055	3.4421e-08	--	--	--	--	--	--	--	--	--	--
chrX	74967022	74967110	13	0.44433	0.24417	0.200159	3.46166e-08	--	--	--	--	--	--	--	--	--	--
chr19	10404548	10404637	17	0.61411	0.44787	0.166232	3.48527e-08	--	--	ICAM5	ICAM5	--	chr19_10399844_10405375	chr19	ICAM5	--	chr19_10399844_10405375
chr16	89581127	89581384	7	0.83698	0.97172	-0.134745	3.54749e-08	--	--	--	SPG7	--	--	--	SPG7	--	--
chr20	24450469	24450533	8	7e-07	0.13734	-0.137337	3.54749e-08	SYNDIG1	--	SYNDIG1	SYNDIG1	--	chr20_24449844_24452037	--	SYNDIG1	SYNDIG1	chr20_24449844_24452037
chr13	99737447	99737672	20	0.50114	0.63216	-0.131025	3.56924e-08	DOCK9-AS2	DOCK9-AS2	--	DOCK9	--	--	chr13	DOCK9	--	--
chr8	63998408	63998443	9	0.11464	0.012796	0.101845	3.64686e-08	TTPA	--	TTPA	--	--	chr8_63998227_63998737	--	TTPA	TTPA	chr8_63998227_63998737
chr17	74235950	74235983	8	0.20461	0.072417	0.132196	3.76626e-08	RNF157	--	--	RNF157	--	chr17_74235758_74237211	--	RNF157	RNF157	chr17_74235758_74237211
chr12	3948072	3948295	41	0.45975	0.56033	-0.100583	3.87528e-08	OTUD4P1	OTUD4P1	--	PARP11	--	chr12_3947922_3948620	--	PARP11	OTUD4P1	chr12_3947922_3948620
chr8	117961589	117961972	5	0.85303	0.98158	-0.128552	3.87528e-08	SLC30A8	SLC30A8	--	--	--	--	--	--	--	--
chr11	133789285	133789425	25	0.7186	0.58058	0.138017	3.88122e-08	--	--	--	IGSF9B	--	chr11_133787971_133791268	--	IGSF9B	--	--
chr1	1230466	1230529	5	0.77227	0.93872	-0.166443	4.03056e-08	--	--	--	ACAP3	MIR6726	--	chr1	ACAP3	--	--
chr22	21058325	21058343	8	0.12442	0.0062643	0.118159	4.07397e-08	--	--	TMEM191A	TMEM191A	--	chr22_21056258_21058793	--	TMEM191A	--	--
chr6	125283239	125283290	9	0.1441	0.016725	0.127375	4.09417e-08	RNF217	RNF217	--	RNF217-AS1	--	chr6_125283124_125284389	--	RNF217-AS1	RNF217	chr6_125283124_125284389
chr15	96875679	96875690	6	0.19453	0.067116	0.127414	4.14263e-08	MIR1469,NR2F2	MIR1469,NR2F2	NR2F2	NR2F2	--	chr15_96873408_96877721	--	NR2F2	NR2F2	chr15_96873408_96877721
chrX	68836321	68836381	15	0.48457	0.28125	0.203324	4.16034e-08	EDA	--	EDA	--	--	chrX_68835648_68837063	--	EDA	EDA	chrX_68835648_68837063
chr2	130794526	130794741	38	0.7805	0.65964	0.120857	4.16496e-08	KLF2P1	KLF2P1	--	FAR2P1	--	chr2_130794460_130794815	chr2	FAR2P1	--	--
chr15	76666883	76666925	5	0.83339	0.93497	-0.101578	4.17643e-08	--	--	--	SCAPER	--	--	--	SCAPER	--	--
chr1	206757856	206758010	8	0.96792	0.83508	0.132841	4.2196e-08	--	--	RASSF5	--	--	--	--	RASSF5	--	--
chr2	234141805	234141908	11	0.51355	0.69025	-0.176699	4.33382e-08	--	--	--	--	--	--	--	--	--	--
chr11	73078684	73078790	5	0.78444	0.47757	0.306872	4.3427e-08	--	--	ARHGEF17	--	--	--	--	ARHGEF17	--	--
chr21	15077341	15077439	21	0.68309	0.53306	0.15003	4.34448e-08	--	--	--	--	--	chr21_15077051_15077824	--	--	--	--
chr1	161411159	161411181	10	0.28104	0.14311	0.137927	4.35074e-08	TRNAG30,TRNAD18,TRNAG7,TRNAL38	TRNAG30,TRNAD18,TRNAL38,TRNAG7	--	--	--	chr1_161410142_161442503	--	--	TRNAD18,TRNAL38	chr1_161410142_161442503
chrX	68048972	68049059	15	0.50752	0.31061	0.196907	4.36569e-08	EFNB1	--	EFNB1	--	--	chrX_68048659_68050252	--	EFNB1	EFNB1	chrX_68048659_68050252
chr10	134938263	134938294	8	0.22918	0.44758	-0.218392	4.45839e-08	--	--	--	ADGRA1	--	chr10_134937966_134938481	--	ADGRA1	--	--
chr11	66297112	66297263	8	0.91606	0.7568	0.15926	4.45839e-08	--	--	--	BBS1	--	--	--	BBS1	--	--
chr21	47456731	47456793	5	0.97787	0.75719	0.220681	4.49469e-08	--	--	--	--	--	--	chr21	--	--	--
chrX	153665986	153666055	15	0.38943	0.20961	0.179822	4.49469e-08	--	--	--	GDI1	ATP6AP1	chrX_153664761_153666065	--	GDI1	--	chrX_153664761_153666065
chr4	95203272	95203404	21	0.92573	0.76682	0.158906	4.50611e-08	--	--	--	SMARCAD1	--	--	--	SMARCAD1	--	--
chr2	239009073	239009156	15	0.70552	0.54524	0.160271	4.51703e-08	ESPNL	--	ESPNL	--	SCLY,UBE2F-SCLY	chr2_239009072_239009361	--	ESPNL	ESPNL	chr2_239009072_239009361
chr9	41954732	41954815	10	0.0018471	0.12388	-0.122033	4.64767e-08	GLIDR	--	GLIDR	GLIDR	--	chr9_41954478_41954842	--	GLIDR	GLIDR	--
chr19	50918105	50918138	5	0.23665	0.061004	0.175645	4.66796e-08	--	--	POLD1	--	--	--	--	POLD1	--	--
chr4	1570481	1570607	15	0.51084	0.69313	-0.182288	4.68984e-08	--	--	--	--	--	chr4_1570508_1570923	chr4	--	--	--
chr19	18980194	18980242	12	0.3504	0.53359	-0.183188	4.73028e-08	--	--	CERS1,GDF1	CERS1,GDF1	UPF1	chr19_18979351_18981200	--	CERS1,GDF1	--	--
chr8	76578003	76578061	14	0.93711	0.8194	0.117703	4.74646e-08	--	--	--	--	--	--	--	--	--	--
chr5	45695637	45695717	16	0.15524	0.048468	0.106772	4.7582e-08	--	--	--	HCN1	--	chr5_45695394_45696510	--	HCN1	--	chr5_45695394_45696510
chr17	79793594	79793643	8	0.88033	0.7083	0.172035	4.77728e-08	PPP1R27	PPP1R27	--	--	--	--	--	--	--	--
chrX	131623819	131623871	11	0.45538	0.21171	0.243674	4.77728e-08	MBNL3	--	MBNL3	MBNL3	--	chrX_131623144_131624115	--	MBNL3	MBNL3	chrX_131623144_131624115
chrX	152909754	152909806	8	0.1901	0.42062	-0.230523	4.77728e-08	--	--	--	DUSP9	--	chrX_152909502_152910069	chrX	DUSP9	--	--
chr12	96234896	96234975	5	0.84401	0.98865	-0.144641	4.81491e-08	--	--	--	LOC105369921	--	--	--	LOC105369921	--	--
chr2	74213482	74213566	5	0.50326	0.72516	-0.221897	4.81491e-08	TET3	TET3	TET3	--	--	--	chr2	TET3	TET3	--
chr22	21387685	21387895	5	0.98314	0.86133	0.121803	4.81491e-08	SLC7A4	SLC7A4	--	--	MIR649	--	chr22	--	--	--
chr9	115823295	115823362	12	0.22749	0.37974	-0.152244	4.84535e-08	--	--	--	--	--	chr9_115822071_115823416	chr9	--	--	--
chr4	6224177	6224185	7	0.77683	0.51004	0.26679	4.85871e-08	--	--	--	LOC285484	--	chr4_6223566_6224224	--	LOC285484	--	--
chr9	8544291	8544378	6	0.85152	0.96929	-0.11777	4.85871e-08	--	--	--	PTPRD	--	--	--	PTPRD	--	--
chrX	115004982	115005055	17	0.3275	0.5354	-0.207899	4.88969e-08	--	--	--	DANT2	--	chrX_114959730_115005442	--	DANT2	--	--
chr18	19745118	19745163	12	0.12443	0.023564	0.100869	4.93504e-08	--	--	--	--	GATA6-AS1	chr18_19744936_19752363	--	--	--	chr18_19744936_19752363
chr18	39212008	39212378	21	0.75105	0.87303	-0.121973	4.96517e-08	--	--	--	--	--	--	--	--	--	--
chr19	49550952	49551050	5	0.79289	0.94624	-0.153349	4.97796e-08	--	--	CGB8	--	--	--	--	CGB8	--	--
chr9	67675451	67675497	5	0.76162	0.90721	-0.145596	4.97796e-08	--	--	--	--	--	--	--	--	--	--
chr18	11948033	11948078	14	0.39154	0.21366	0.177885	5.05176e-08	--	--	--	--	--	chr18_11947827_11948155	--	--	--	--
chr4	191004523	191004593	18	0.67396	0.55433	0.119625	5.07522e-08	DUX4L1	DUX4L1	--	--	DUX4L4	chr4_190986382_191013609	--	--	--	chr4_190986382_191013609
chr6	468139	468321	9	0.9167	0.74779	0.168908	5.0934e-08	--	--	--	--	--	--	--	--	--	--
chr20	29524572	29524937	8	0.51734	0.28847	0.22887	5.102e-08	--	--	--	--	--	--	--	--	--	--
chrX	72299168	72299482	26	0.40482	0.24073	0.164088	5.11307e-08	PABPC1L2A	PABPC1L2A	PABPC1L2A	--	--	--	chrX	PABPC1L2A	PABPC1L2A	--
chr1	21057741	21057772	5	0.94847	0.79251	0.155957	5.15245e-08	--	--	--	SH2D5	--	--	chr1	SH2D5	--	--
chr5	178702769	178702806	8	0.86635	0.97135	-0.104999	5.19264e-08	--	--	--	ADAMTS2	--	--	--	ADAMTS2	--	--
chr12	121974124	121974157	8	0.44091	0.65296	-0.212041	5.2906e-08	--	--	--	KDM2B	--	--	chr12	KDM2B	--	--
chr5	176154633	176154690	7	0.98085	0.86278	0.118068	5.2906e-08	--	--	--	--	--	--	--	--	--	--
chr1	119674209	119674234	5	0.90173	0.78368	0.118052	5.34509e-08	--	--	--	WARS2	--	--	--	WARS2	--	--
chr9	95888856	95888913	5	0.84857	0.97289	-0.124318	5.34509e-08	--	--	NINJ1	--	--	--	--	NINJ1	--	--
chrX	117250876	117250915	13	0.39141	0.17981	0.211605	5.36706e-08	KLHL13	KLHL13	--	KLHL13	--	--	chrX	KLHL13	KLHL13	--
chr13	112986154	112986322	22	0.22781	0.33035	-0.10254	5.41034e-08	LINC01044	LINC01044	--	--	--	--	chr13	--	--	--
chr1	1568332	1568376	7	0.061208	0.21498	-0.153777	5.53529e-08	--	--	MMP23B	MMP23B	--	chr1_1564421_1570006	--	MMP23B	--	chr1_1564421_1570006
chr15	78274606	78274725	5	0.69397	0.91157	-0.217591	5.54478e-08	--	--	--	ADAMTS7P3	--	--	--	ADAMTS7P3	--	--
chr19	4816247	4816461	5	0.96663	0.73465	0.231974	5.54478e-08	--	--	TICAM1	--	--	--	--	TICAM1	--	--
chr17	14115283	14115470	24	0.51967	0.65722	-0.137548	5.55768e-08	--	--	--	--	--	--	--	--	--	--
chr14	105619771	105620080	27	0.5819	0.70128	-0.11938	5.58039e-08	--	--	--	JAG2	--	--	--	JAG2	--	--
chr7	27208886	27209055	12	0.21562	0.10316	0.112464	5.64237e-08	HOXA10-AS,MIR196B	--	HOXA10-AS	HOXA10-HOXA9,HOXA10-AS	MIR196B,HOXA10	chr7_27208871_27209616	--	HOXA10-HOXA9,HOXA10-AS	HOXA10-AS,MIR196B	chr7_27208871_27209616
chr11	61672068	61672125	11	0.47522	0.30652	0.168701	5.73722e-08	--	--	RAB3IL1	--	--	--	--	RAB3IL1	--	--
chrX	13713210	13713242	5	0.66115	0.86137	-0.200229	5.75186e-08	--	--	--	RAB9A	--	--	--	RAB9A	--	--
chr18	67068346	67068379	11	0.016516	0.13779	-0.121275	5.79919e-08	DOK6	--	DOK6	--	--	chr18_67067509_67069168	chr18	DOK6	DOK6	chr18_67067509_67069168
chr1	32741268	32741292	11	0.42849	0.23925	0.189239	5.94494e-08	--	--	LCK	LCK	--	chr1_32740710_32741544	--	LCK	--	--
chr2	68870352	68870383	5	0.12944	0.013245	0.11619	5.97319e-08	PROKR1	PROKR1	--	--	--	chr2_68870351_68871055	--	--	PROKR1	chr2_68870351_68871055
chr3	128372135	128372162	5	0.91538	0.76846	0.14692	5.97319e-08	--	--	--	--	--	--	--	--	--	--
chr12	127630714	127630743	7	0.22346	0.051465	0.171993	6.04889e-08	--	--	--	--	--	chr12_127630511_127631199	--	--	--	--
chr18	48255889	48255913	12	0.74833	0.54062	0.207706	6.05622e-08	--	--	MAPK4	--	--	chr18_48255544_48256359	--	MAPK4	--	--
chr4	180979661	180979718	13	0.1855	0.025167	0.16033	6.19691e-08	--	--	--	--	--	chr4_180979038_180980619	--	--	--	--
chr7	79764131	79764178	10	0.20565	0.074877	0.130771	6.2953e-08	GNAI1	GNAI1	GNAI1	--	--	chr7_79763793_79764889	--	GNAI1	GNAI1	chr7_79763793_79764889
chrX	20284132	20284266	25	0.39048	0.25957	0.13091	6.2953e-08	RPS6KA3	--	--	RPS6KA3	--	chrX_20284127_20286811	--	RPS6KA3	RPS6KA3	chrX_20284127_20286811
chrX	148622220	148622604	50	0.49315	0.38159	0.11156	6.33232e-08	CXorf40A,LINC00893	CXorf40A,LINC00893	CXorf40A	CXorf40A	--	chrX_148622270_148623178	chrX	CXorf40A	CXorf40A	chrX_148622270_148623178
chr13	112722014	112722056	9	0.22591	0.066888	0.159023	6.41374e-08	SOX1	--	SOX1	LINC00403	--	chr13_112720564_112723582	--	SOX1,LINC00403	SOX1	chr13_112720564_112723582
chr2	90284158	90284185	5	0.71643	0.93502	-0.218587	6.43388e-08	--	--	--	--	--	--	--	--	--	--
chr22	46790737	46790983	5	0.86923	0.98847	-0.119234	6.43388e-08	--	--	--	CELSR1	--	--	--	CELSR1	--	--
chr2	150177186	150177316	19	0.47024	0.59819	-0.127948	6.44908e-08	FAM8A3P	--	FAM8A3P	--	--	chr2_150176813_150177219	chr2	FAM8A3P	FAM8A3P	chr2_150176813_150177219
chrX	153570143	153570249	20	0.37131	0.20428	0.167036	6.5355e-08	--	--	--	--	--	chrX_153569547_153571439	--	--	--	--
chr2	233351374	233351417	12	0.2089	0.098047	0.110851	6.63444e-08	--	--	ECEL1	--	--	chr2_233350278_233352974	--	ECEL1	--	chr2_233350278_233352974
chr1	181451761	181451786	5	0.18779	0.057248	0.130546	6.66648e-08	CACNA1E	CACNA1E	--	--	--	chr1_181451311_181452049	chr1	--	--	--
chr19	1277237	1277271	5	0.98603	0.83675	0.149277	6.66648e-08	--	--	C19orf24	--	--	--	chr19	C19orf24	--	--
chr19	54303426	54303497	5	0.83553	0.98174	-0.146208	6.66648e-08	--	--	--	NLRP12	--	--	--	NLRP12	--	--
chr1	151226850	151226910	13	0.28262	0.17903	0.103585	6.68286e-08	PSMD4	PSMD4	--	--	--	--	--	--	PSMD4	--
chr2	176972739	176972816	14	0.18915	0.062089	0.127063	6.68286e-08	--	--	HOXD11	--	--	--	chr2	HOXD11	--	--
chr12	132931078	132931304	11	0.92755	0.81412	0.113431	6.70549e-08	--	--	--	--	--	--	chr12	--	--	--
chr4	144256625	144256725	16	0.67396	0.80092	-0.126959	6.74351e-08	GAB1	GAB1	--	--	--	--	chr4	--	--	--
chr5	2866703	2866738	6	0.8563	0.97203	-0.115729	6.75191e-08	--	--	--	--	--	chr5_2866699_2867005	--	--	--	--
chrX	69665126	69665259	25	0.56297	0.39192	0.171049	6.82472e-08	DLG3	--	DLG3	--	--	chrX_69665102_69665355	--	DLG3	DLG3	--
chr14	105352487	105352511	5	0.86048	0.98505	-0.124568	6.89282e-08	--	--	--	CEP170B	--	--	chr14	CEP170B	--	--
chr20	33741392	33741573	5	0.79882	0.95178	-0.152962	6.89282e-08	--	--	--	--	--	--	--	--	--	--
chr19	47234616	47234960	8	0.16946	0.31804	-0.148575	6.92309e-08	--	--	--	STRN4	--	--	--	STRN4	--	--
chr8	37699360	37699658	58	0.50694	0.63214	-0.125196	6.94184e-08	--	--	ADGRA2	--	BRF2	chr8_37698846_37699931	--	ADGRA2	--	--
chrX	71526612	71526634	9	0.2777	0.069845	0.20785	6.9763e-08	CITED1	CITED1	CITED1	CITED1	--	chrX_71524832_71527299	--	CITED1	CITED1	chrX_71524832_71527299
chr17	46645891	46646009	19	0.45233	0.30294	0.149395	7.015e-08	--	--	--	HOXB3	--	--	--	HOXB3	--	--
chr6	32064097	32064117	7	0.25778	0.48531	-0.227533	7.19808e-08	--	--	TNXB	--	--	chr6_32063533_32065044	--	TNXB	--	--
chr1	228748167	228748311	13	0.67474	0.5533	0.121442	7.29259e-08	RNA5S2	--	RNA5S2	--	RNA5S2	chr1_228744110_228784168	--	RNA5S2	RNA5S2	chr1_228744110_228784168
chr10	135495975	135496051	8	0.6309	0.46751	0.163392	7.31277e-08	DUX4L15	DUX4L15	--	--	DUX4L14	chr10_135477932_135498572	--	--	--	chr10_135477932_135498572
chr19	3136459	3136512	9	0.16495	0.042596	0.122355	7.31277e-08	GNA15	--	GNA15	--	--	--	--	GNA15	GNA15	--
chr16	88804068	88804106	7	0.29827	0.08863	0.209642	7.35134e-08	--	--	--	PIEZO1,LOC100289580	--	chr16_88803802_88804112	--	PIEZO1,LOC100289580	--	--
chr1	29509085	29509118	5	0.50101	0.25315	0.247862	7.38399e-08	SRSF4	SRSF4	--	--	--	--	chr1	--	SRSF4	--
chr15	81294544	81294587	13	0.31087	0.15518	0.155696	7.38399e-08	--	--	MESDC1	--	--	chr15_81292793_81295609	--	MESDC1	--	chr15_81292793_81295609
chr4	78904897	78904971	9	0.79743	0.94295	-0.145517	7.38399e-08	--	--	--	--	--	--	--	--	--	--
chr8	142528596	142528613	5	0.18729	0.0229	0.164392	7.38399e-08	--	--	--	--	--	chr8_142528185_142529029	--	--	--	--
chr9	96721458	96721502	5	0.010113	0.13913	-0.129019	7.38399e-08	--	--	--	--	BARX1-AS1	chr9_96720586_96723189	--	--	--	--
chrX	152953966	152953992	5	0.21376	0.49585	-0.282091	7.38399e-08	SLC6A8	SLC6A8	SLC6A8	--	--	--	--	SLC6A8	SLC6A8	--
chr7	1626924	1626978	7	0.85111	0.95507	-0.103958	7.6676e-08	--	--	PSMG3-AS1	PSMG3-AS1	--	--	--	PSMG3-AS1	--	--
chr8	77594810	77594823	7	0.19293	0.0066662	0.186267	7.6676e-08	--	--	--	ZFHX4-AS1,ZFHX4	--	chr8_77594255_77594860	--	ZFHX4-AS1,ZFHX4	--	--
chr14	101539621	101539635	5	0.44498	0.68205	-0.237073	7.66763e-08	--	--	--	--	MEG9	--	--	--	--	--
chr5	1852499	1852680	10	0.43664	0.64243	-0.205785	7.67466e-08	--	--	--	--	--	--	chr5	--	--	--
chr10	102322235	102322392	19	0.16988	0.30139	-0.131506	7.8137e-08	--	--	--	--	--	chr10_102321832_102322395	chr10	--	--	--
chrX	49028920	49029042	16	0.40769	0.23579	0.171902	7.88937e-08	--	--	--	PLP2	--	chrX_49028091_49029111	--	PLP2	--	chrX_49028091_49029111
chr4	13448171	13448207	5	0.87152	0.99698	-0.125461	7.96128e-08	--	--	--	RAB28	--	--	--	RAB28	--	--
chrX	68724339	68724457	14	0.42563	0.23617	0.189461	7.96417e-08	FAM155B	FAM155B	--	--	--	chrX_68723731_68726051	--	--	--	chrX_68723731_68726051
chr15	20787506	20787558	10	0.88544	0.76116	0.124289	7.97311e-08	--	--	--	--	--	chr15_20786766_20788259	--	--	--	--
chrX	37208739	37209105	24	0.23564	0.12935	0.106299	7.97311e-08	PRRG1	--	--	PRRG1	--	chrX_37208578_37209325	--	PRRG1	PRRG1	chrX_37208578_37209325
chrX	57619282	57619539	21	0.40197	0.2589	0.143069	8.14509e-08	--	--	ZXDB	--	--	chrX_57618402_57619328	chrX	ZXDB	--	--
chr11	2721086	2721249	25	0.59902	0.47674	0.122285	8.16882e-08	KCNQ1OT1	KCNQ1OT1	KCNQ1OT1	KCNQ1	--	chr11_2720410_2722087	--	KCNQ1OT1,KCNQ1	KCNQ1OT1	chr11_2720410_2722087
chrY	1307824	1307925	5	0.86571	0.98441	-0.118702	8.24882e-08	--	--	--	--	--	--	--	--	--	--
chr7	47577146	47577234	17	0.2921	0.42447	-0.132371	8.25308e-08	--	--	--	TNS3	--	chr7_47576519_47577210	chr7	TNS3	--	--
chr7	98246440	98246456	8	0.23834	0.049383	0.188958	8.25942e-08	NPTX2	NPTX2	--	--	--	chr7_98245805_98247759	--	--	NPTX2	chr7_98245805_98247759
chrX	129232003	129232354	9	0.46683	0.24931	0.21753	8.34181e-08	--	--	--	ELF4	--	--	--	ELF4	--	--
chr17	4560135	4560223	19	0.73757	0.86593	-0.12836	8.35223e-08	--	--	--	--	--	--	--	--	--	--
chr9	115829158	115829298	14	0.27434	0.43106	-0.156714	8.3818e-08	--	--	--	--	--	--	chr9	--	--	--
chrX	153672511	153672537	10	0.40075	0.17442	0.226326	8.3818e-08	FAM50A	--	FAM50A	--	GDI1	chrX_153672274_153673020	--	FAM50A	FAM50A	chrX_153672274_153673020
chrX	125300135	125300339	25	0.48575	0.35794	0.127812	8.63355e-08	DCAF12L2	DCAF12L2	--	--	--	chrX_125299245_125300436	--	--	DCAF12L2	chrX_125299245_125300436
chr17	21226922	21226953	9	0.66172	0.45073	0.210992	8.74055e-08	--	--	--	--	--	--	--	--	--	--
chr19	2446497	2446783	21	0.088823	0.20021	-0.111385	8.85501e-08	--	--	--	LMNB2	--	--	chr19	LMNB2	--	--
chr3	193586394	193586715	5	0.24705	0.096507	0.150543	8.85501e-08	--	--	--	--	--	--	chr3	--	--	--
chr7	74324674	74324936	25	0.44814	0.5646	-0.116457	8.85501e-08	--	--	--	PMS2P5,SPDYE12P	--	--	--	PMS2P5,SPDYE12P	--	--
chr7	814010	814054	5	0.79179	0.51781	0.273978	8.85501e-08	--	--	--	DNAAF5	--	chr7_813627_814392	--	DNAAF5	--	--
chr3	32508880	32508993	5	0.1846	0.43487	-0.250269	9.21225e-08	--	--	--	--	--	--	chr3	--	--	--
chr4	1772141	1772197	12	0.68258	0.8224	-0.139815	9.21225e-08	--	--	--	--	--	chr4_1772006_1772265	--	--	--	--
chr1	2989486	2989648	11	0.35373	0.53011	-0.176371	9.25147e-08	--	--	--	PRDM16	--	--	chr1	PRDM16	--	--
chr4	1401611	1401653	17	0.20908	0.10795	0.101129	9.28503e-08	NKX1-1	NKX1-1	--	--	--	chr4_1396291_1401730	chr4	--	--	chr4_1396291_1401730
chr11	89520249	89520298	7	0.2579	0.10017	0.157728	9.34413e-08	LOC100420024	--	LOC100420024	--	--	chr11_89520089_89521109	chr11	LOC100420024	LOC100420024	--
chr17	934998	935029	9	0.7363	0.50234	0.233961	9.43096e-08	ABR	--	ABR	ABR	--	chr17_934417_935088	chr17	ABR	ABR	chr17_934417_935088
chr14	24439036	24439092	10	0.114	0.0066248	0.107371	9.4428e-08	DHRS4L2	DHRS4L2	DHRS4L2	--	DHRS4	chr14_24438908_24439446	--	DHRS4L2	DHRS4L2	chr14_24438908_24439446
chr13	114505881	114506008	19	0.75473	0.62624	0.128487	9.45976e-08	--	--	--	TMEM255B	--	chr13_114505868_114506122	chr13	TMEM255B	--	--
chr10	64565642	64565661	5	0.27691	0.49878	-0.221873	9.50411e-08	--	--	ADO	--	--	chr10_64564435_64565818	--	ADO	--	chr10_64564435_64565818
chr16	89033163	89033236	7	0.88365	0.98708	-0.103439	9.50411e-08	--	--	--	CBFA2T3	--	--	chr16	CBFA2T3	--	--
chr18	500555	500571	5	6e-07	0.15272	-0.152719	9.50411e-08	COLEC12	--	COLEC12	--	--	chr18_499315_500722	--	COLEC12	COLEC12	--
chrX	48690384	48690487	18	0.32635	0.47469	-0.148341	9.55304e-08	--	--	PCSK1N	--	--	chrX_48689589_48690827	--	PCSK1N	--	--
chr4	187124666	187124876	15	0.40632	0.58453	-0.178212	9.56302e-08	--	--	--	CYP4V2	--	--	--	CYP4V2	--	--
chrX	118925600	118925759	26	0.28407	0.17896	0.105111	9.59362e-08	RPL39	RPL39	RPL39	--	--	chrX_118925157_118926129	--	RPL39	RPL39	chrX_118925157_118926129
chr10	1796341	1796981	24	0.64963	0.78546	-0.135832	9.79063e-08	--	--	--	--	--	--	--	--	--	--
chr14	23056341	23056714	5	0.88797	0.71418	0.17379	9.81901e-08	--	--	--	DAD1	--	--	chr14	DAD1	--	--
chr2	53713556	53713587	5	0.83643	0.97382	-0.137392	9.81901e-08	--	--	--	--	--	--	--	--	--	--
chr3	12046416	12046424	5	0.032323	0.15338	-0.121058	9.81901e-08	--	--	SYN2	--	--	chr3_12045652_12046627	--	SYN2	--	chr3_12045652_12046627
chr7	2802649	2802678	5	0.63708	0.38277	0.254313	9.81901e-08	GNA12	--	GNA12	GNA12,AMZ1	--	chr7_2802440_2802698	--	GNA12,AMZ1	GNA12	chr7_2802440_2802698
chr12	69327114	69327150	7	0.0094119	0.11216	-0.102744	9.90296e-08	CPM	CPM	--	CPM	--	chr12_69327021_69327532	--	CPM	CPM	chr12_69327021_69327532
chr2	80549677	80549704	15	0.18042	0.070292	0.110129	9.95348e-08	--	--	--	CTNNA2	--	chr2_80549578_80549798	--	CTNNA2	--	--
chr1	246288298	246288369	7	0.71258	0.91332	-0.200743	1.01338e-07	--	--	--	SMYD3	--	--	--	SMYD3	--	--
chr1	37500433	37500458	5	0.13537	0.0064756	0.12889	1.0163e-07	GRIK3	GRIK3	--	--	--	chr1_37498377_37500624	--	--	--	chr1_37498377_37500624
chr16	58250179	58250256	5	0.96097	0.85414	0.106827	1.0163e-07	--	--	--	--	--	--	--	--	--	--
chr7	3117607	3117936	5	0.83374	0.9742	-0.14046	1.0163e-07	--	--	--	--	--	--	--	--	--	--
chr8	144911959	144911986	5	0.18086	0.021541	0.159323	1.0163e-07	PUF60	PUF60	--	--	--	chr8_144911055_144912075	--	--	PUF60	chr8_144911055_144912075
chr2	98323111	98323401	14	0.66113	0.78359	-0.122458	1.0195e-07	--	--	--	--	--	--	--	--	--	--
chr18	34833780	34833834	9	0.1865	0.070194	0.116307	1.02074e-07	--	--	CELF4	--	--	chr18_34833554_34834606	--	CELF4	--	--
chr2	74213723	74213790	11	0.73756	0.56339	0.174171	1.02168e-07	TET3	--	TET3	--	--	--	chr2	TET3	TET3	--
chr1	228744294	228744376	15	0.80817	0.70355	0.104615	1.0267e-07	--	--	--	--	RNA5S1	chr1_228744110_228784168	chr1	--	--	chr1_228744110_228784168
chr11	76751356	76751390	7	0.68569	0.43587	0.249818	1.02982e-07	--	--	B3GNT6	--	--	chr11_76750692_76751778	--	B3GNT6	--	--
chr2	233216906	233217024	16	0.27736	0.16259	0.114777	1.03016e-07	ECEL1P3	ECEL1P3	--	--	--	chr2_233215680_233217556	--	--	--	chr2_233215680_233217556
chrX	155246168	155246303	9	0.67794	0.83223	-0.154285	1.03229e-07	WASIR1	--	--	WASIR1	--	chrX_155246260_155246568	chrX	WASIR1	WASIR1	chrX_155246260_155246568
chrX	36982097	36982141	10	0.54123	0.27154	0.269688	1.03229e-07	LOC441488	LOC441488	--	--	--	chrX_36981567_36982119	chrX	--	LOC441488	chrX_36981567_36982119
chr2	38302296	38302344	17	0.24238	0.13329	0.109088	1.03261e-07	--	--	CYP1B1	--	--	chr2_38301276_38304518	--	CYP1B1	--	chr2_38301276_38304518
chr17	79799357	79799400	10	0.55573	0.44291	0.112825	1.04484e-07	--	--	--	--	P4HB	chr17_79799286_79799624	--	--	--	--
chr15	89182767	89182840	5	0.67803	0.85683	-0.178805	1.04517e-07	--	--	ISG20	ISG20	--	--	--	ISG20	--	--
chr20	43378773	43378786	8	0.65048	0.86175	-0.211276	1.04517e-07	--	--	KCNK15	--	RIMS4	chr20_43378668_43379438	--	KCNK15	--	--
chr7	155326199	155326226	5	0.12101	0.0088359	0.11217	1.04517e-07	CNPY1	--	--	CNPY1	--	chr7_155325811_155326357	--	CNPY1	CNPY1	chr7_155325811_155326357
chrX	49022469	49022654	20	0.43657	0.28764	0.148925	1.04517e-07	--	--	MAGIX	--	--	chrX_49022407_49023072	--	MAGIX	--	--
chr10	134599321	134599328	5	0.11411	0.013419	0.100693	1.08347e-07	NKX6-2	--	NKX6-2	--	--	chr10_134597357_134602649	--	NKX6-2	NKX6-2	chr10_134597357_134602649
chr17	79899565	79899585	5	0.74901	0.94876	-0.199749	1.08347e-07	--	--	MYADML2	--	--	--	chr17	MYADML2	--	--
chr7	400431	400555	10	0.1409	0.0055261	0.135377	1.08347e-07	--	--	--	--	--	chr7_400462_400670	chr7	--	--	--
chrX	57147781	57148043	32	0.23662	0.0931	0.143518	1.08347e-07	SPIN2B	SPIN2B	SPIN2B	--	--	chrX_57147679_57147997	chrX	SPIN2B	SPIN2B	chrX_57147679_57147997
chrY	1692881	1692932	5	0.78294	0.58805	0.194895	1.08347e-07	--	--	--	ASMT	--	--	--	ASMT	--	--
chr20	61510730	61510845	14	0.91984	0.81954	0.100297	1.08362e-07	--	--	DIDO1	--	--	--	chr20	DIDO1	--	--
chr15	91500123	91500451	23	0.49671	0.33708	0.159634	1.109e-07	--	--	RCCD1	RCCD1	--	chr15_91499952_91500818	chr15	RCCD1	--	--
chr17	1961291	1961364	9	0.30351	0.1218	0.181717	1.109e-07	--	--	HIC1	--	SMG6	chr17_1952919_1962328	--	HIC1	--	chr17_1952919_1962328
chr2	219748641	219748706	11	0.14379	0.03962	0.104171	1.109e-07	--	--	--	WNT10A	--	chr2_219748276_219748805	--	WNT10A	--	--
chr6	3850939	3851048	14	0.87612	0.74593	0.130185	1.11827e-07	--	--	FAM50B	--	--	chr6_3849271_3851048	--	FAM50B	--	chr6_3849271_3851048
chr16	77840326	77840357	5	0.82009	0.97024	-0.150158	1.12148e-07	--	--	--	VAT1L	--	--	--	VAT1L	--	--
chr3	129277059	129277320	5	0.79217	0.96519	-0.173023	1.12148e-07	--	--	PLXND1	PLXND1	--	--	--	PLXND1	--	--
chr11	128694466	128694665	16	0.22286	0.34381	-0.120956	1.13321e-07	--	--	--	--	--	chr11_128694084_128694688	--	--	--	--
chr7	56605483	56605835	10	0.40062	0.21085	0.189762	1.13743e-07	LOC101928401	LOC101928401	LOC101928401	LOC101928401	--	--	--	LOC101928401	LOC101928401	--
chr16	335526	335708	7	0.82183	0.93919	-0.117361	1.13972e-07	--	--	PDIA2	PDIA2	AXIN1	--	chr16	PDIA2	--	--
chr1	23280211	23280267	14	0.097091	0.23229	-0.135195	1.15178e-07	--	--	LACTBL1	--	--	chr1_23279553_23280569	--	LACTBL1	--	--
chr12	26938701	26938782	5	0.75887	0.93903	-0.180156	1.15911e-07	--	--	--	ITPR2	--	--	--	ITPR2	--	--
chr5	2752045	2752073	5	0.14019	0.0028632	0.137328	1.15911e-07	IRX2,C5orf38	IRX2,C5orf38	--	--	--	chr5_2748368_2757024	--	--	C5orf38,IRX2	chr5_2748368_2757024
chr8	118958163	118958285	5	0.9831	0.85316	0.129941	1.15911e-07	--	--	--	EXT1	--	--	--	EXT1	--	--
chr9	130067034	130067095	5	0.84619	0.98157	-0.135386	1.15911e-07	--	--	--	GARNL3	--	--	--	GARNL3	--	--
chrX	135056007	135056099	15	0.3793	0.21334	0.165961	1.15911e-07	MMGT1	--	MMGT1	MMGT1	--	chrX_135055671_135056158	--	MMGT1	MMGT1	chrX_135055671_135056158
chr2	241931268	241931530	19	0.69029	0.79488	-0.104598	1.17138e-07	--	--	--	--	--	--	--	--	--	--
chr17	7761500	7761520	8	0.11406	0.3	-0.185944	1.1793e-07	CYB5D1,NAA38	NAA38	CYB5D1	NAA38	--	chr17_7760281_7761680	--	CYB5D1,NAA38	CYB5D1,NAA38	chr17_7760281_7761680
chr10	43574528	43574553	7	0.20095	0.33631	-0.135352	1.18764e-07	--	--	--	RET	--	--	chr10	RET	--	--
chr11	130029263	130029328	8	0.59075	0.73168	-0.140929	1.19927e-07	ST14	ST14	--	--	--	--	chr11	--	ST14	--
chr11	64416247	64416268	5	0.83802	0.9496	-0.111586	1.19927e-07	--	--	NRXN2	--	--	--	--	NRXN2	--	--
chr2	68870465	68870522	5	0.11765	4.8e-07	0.117653	1.19927e-07	PROKR1	PROKR1	--	--	--	chr2_68870351_68871055	--	--	PROKR1	chr2_68870351_68871055
chr6	170778459	170778521	5	0.98529	0.84087	0.144417	1.19927e-07	--	--	--	--	--	chr6_170778274_170778536	--	--	--	--
chr8	144503727	144503762	9	0.20826	0.054808	0.153452	1.20472e-07	--	--	--	--	--	chr8_144503420_144503808	--	--	--	--
chr18	77534666	77534770	7	0.97265	0.86535	0.107293	1.21061e-07	--	--	--	--	--	--	--	--	--	--
chr6	19837944	19837993	20	0.30703	0.1932	0.11383	1.21398e-07	ID4	--	ID4	--	--	chr6_19837504_19839314	chr6	ID4	ID4	chr6_19837504_19839314
chr5	140516794	140516850	11	0.54291	0.40379	0.13912	1.23119e-07	--	--	PCDHB5	--	--	chr5_140516311_140517300	--	PCDHB5	--	--
chrX	39375330	39375754	7	0.81362	0.94386	-0.13024	1.23757e-07	--	--	--	--	--	--	--	--	--	--
chr17	73186111	73186256	5	0.97275	0.80738	0.165364	1.24254e-07	--	--	--	--	--	--	--	--	--	--
chr11	76091803	76091893	24	0.35641	0.23495	0.121457	1.25054e-07	LOC100506127,THAP12	LOC100506127	THAP12	--	--	chr11_76091524_76092638	--	THAP12	LOC100506127,THAP12	chr11_76091524_76092638
chr2	242714232	242714437	17	0.38185	0.59051	-0.208665	1.25054e-07	GAL3ST2	GAL3ST2	--	--	--	--	--	--	--	--
chr12	54763606	54763791	7	0.4915	0.73456	-0.243053	1.26391e-07	--	--	ZNF385A	LOC102724050	--	--	chr12	ZNF385A,LOC102724050	--	--
chr12	126676016	126676028	5	0.38202	0.17578	0.206247	1.2825e-07	--	--	--	--	--	chr12_126675561_126676195	--	--	--	--
chr13	20716347	20716397	11	0.10811	0.2383	-0.130186	1.2825e-07	--	--	GJA3	--	--	chr13_20716137_20717372	--	GJA3	--	--
chr20	62660064	62660388	5	0.85512	0.97262	-0.117507	1.2825e-07	--	--	--	PRPF6	--	--	chr20	PRPF6	--	--
chr3	131245887	131245971	5	0.42236	0.093679	0.328681	1.2825e-07	--	--	BCL2L12P1	--	--	chr3_131245721_131246021	--	BCL2L12P1	--	--
chr6	17808035	17808474	5	0.96967	0.86199	0.107687	1.2825e-07	--	--	--	KIF13A	--	--	--	KIF13A	--	--
chr7	1364699	1364785	5	0.4124	0.13606	0.276336	1.2825e-07	--	--	--	--	--	--	chr7	--	--	--
chr8	35093410	35093423	5	0.24093	0.088057	0.152869	1.2825e-07	UNC5D	--	--	UNC5D	--	chr8_35092679_35093559	chr8	UNC5D	UNC5D	chr8_35092679_35093559
chr12	34499541	34499678	22	0.67359	0.55721	0.116373	1.28287e-07	--	--	--	--	--	--	chr12	--	--	--
chr1	228771102	228771219	23	0.6817	0.55036	0.131343	1.29092e-07	RNA5S12	RNA5S12	--	--	RNA5S13	chr1_228744110_228784168	--	--	RNA5S12	chr1_228744110_228784168
chr19	17295559	17295729	19	0.68806	0.5479	0.140158	1.29196e-07	--	--	MYO9B	MYO9B	--	--	--	MYO9B	--	--
chr22	20780430	20780488	19	0.30653	0.18048	0.126047	1.29196e-07	--	--	SCARF2	--	--	chr22_20779386_20780560	--	SCARF2	--	--
chr8	145749951	145749990	14	0.73885	0.61872	0.120131	1.30803e-07	--	--	LRRC14,LRRC24	--	C8orf82	chr8_145749855_145750410	chr8	LRRC14,LRRC24	--	--
chr10	70041482	70041564	8	0.93916	0.81157	0.127585	1.32556e-07	--	--	--	--	PBLD	--	--	--	--	--
chr16	67313547	67313563	5	0.1464	0.31933	-0.172923	1.32628e-07	PLEKHG4	--	PLEKHG4	PLEKHG4	--	chr16_67312896_67313731	--	PLEKHG4	PLEKHG4	chr16_67312896_67313731
chr17	42431015	42431020	5	0.54455	0.19917	0.345376	1.32628e-07	--	--	--	--	GRN,FAM171A2	--	chr17	--	--	--
chr13	53776142	53776225	24	0.24721	0.1308	0.116409	1.34061e-07	--	--	--	--	--	chr13_53774264_53776345	--	--	--	--
chr2	38101510	38101879	8	0.78986	0.94392	-0.154064	1.34773e-07	--	--	--	LINC00211	--	--	--	LINC00211	--	--
chrX	128977028	128977214	11	0.38082	0.19614	0.184678	1.34978e-07	ZDHHC9	--	--	ZDHHC9	--	--	chrX	ZDHHC9	ZDHHC9	--
chr1	1568459	1568474	5	0.040952	0.22236	-0.181405	1.37539e-07	--	--	MMP23B	--	--	chr1_1564421_1570006	--	MMP23B	--	chr1_1564421_1570006
chr3	194980396	194980415	5	0.12542	0.020667	0.104752	1.37539e-07	--	--	--	XXYLT1	--	chr3_194980332_194981275	--	XXYLT1	--	--
chr19	16191358	16191544	12	0.70741	0.81901	-0.111597	1.38074e-07	--	--	--	TPM4	--	--	--	TPM4	--	--
chr17	19349671	19349803	9	0.88521	0.98564	-0.100439	1.38888e-07	RPS2P46	--	RPS2P46	--	--	--	--	RPS2P46	RPS2P46	--
chr15	85360718	85360767	10	0.32823	0.18733	0.140893	1.39269e-07	--	--	ALPK3	--	--	--	chr15	ALPK3	--	--
chr16	30568316	30568439	11	0.74056	0.87672	-0.136165	1.39269e-07	--	--	--	ZNF764	--	--	chr16	ZNF764	--	--
chr19	37825190	37825263	11	0.4068	0.5692	-0.162401	1.39269e-07	HKR1	HKR1	--	HKR1	--	chr19_37825101_37825756	--	HKR1	HKR1	chr19_37825101_37825756
chr2	232348072	232348241	9	0.60403	0.48734	0.116689	1.40618e-07	--	--	--	--	--	chr2_232348216_232348866	chr2	--	--	--
chr4	167423234	167423349	9	0.48806	0.28355	0.20451	1.40618e-07	--	--	--	--	--	--	--	--	--	--
chr1	2990478	2990528	11	0.21469	0.093715	0.120979	1.40644e-07	--	--	--	PRDM16	--	chr1_2990030_2990718	--	PRDM16	--	--
chrX	48334413	48334526	26	0.43818	0.28754	0.150645	1.40654e-07	FTSJ1	--	FTSJ1	--	--	chrX_48334229_48335036	--	FTSJ1	FTSJ1	chrX_48334229_48335036
chr17	79422622	79422717	8	0.16523	0.35082	-0.185587	1.41284e-07	--	--	--	BAHCC1	--	--	--	BAHCC1	--	--
chr19	1465766	1465815	8	0.12804	0.28953	-0.161489	1.41284e-07	--	--	APC2	--	--	chr19_1465206_1471241	--	APC2	--	--
chr3	240062	240110	12	0.34635	0.18761	0.158737	1.41284e-07	CHL1-AS2	CHL1-AS2	--	CHL1	--	chr3_238391_240140	--	CHL1	--	chr3_238391_240140
chr11	113943133	113943496	5	0.9461	0.80617	0.139937	1.4145e-07	--	--	--	ZBTB16	--	--	--	ZBTB16	--	--
chr17	7819957	7820011	5	0.22058	0.45008	-0.229498	1.4145e-07	LOC284023	LOC284023	--	--	--	--	chr17	--	--	--
chr16	744101	744137	8	0.24164	0.067505	0.174131	1.4362e-07	--	--	FBXL16	--	--	chr16_743924_745943	chr16	FBXL16	--	--
chr21	45077841	45077911	22	0.3876	0.52716	-0.139562	1.4362e-07	RRP1B	RRP1B	--	HSF2BP	--	chr21_45077671_45079821	--	HSF2BP	--	chr21_45077671_45079821
chr1	37920794	37921065	23	0.30321	0.18317	0.120037	1.4375e-07	--	--	LINC01137	--	--	--	--	LINC01137	--	--
chrX	105970286	105970452	24	0.38809	0.24792	0.140171	1.45427e-07	RNF128	--	RNF128	RNF128	--	chrX_105969686_105970598	--	RNF128	RNF128	chrX_105969686_105970598
chr1	228757811	228757908	10	0.7288	0.62778	0.101021	1.45683e-07	RNA5S6	RNA5S6	--	--	RNA5S7	chr1_228744110_228784168	--	--	RNA5S6	chr1_228744110_228784168
chr5	59600420	59600474	8	0.92837	0.81616	0.112207	1.46024e-07	--	--	--	PDE4D	--	--	--	PDE4D	--	--
chr1	45204245	45204294	5	0.83111	0.56624	0.264873	1.46153e-07	KIF2C	KIF2C	--	--	--	--	chr1	--	--	--
chr12	124583952	124584059	5	0.96672	0.75979	0.206935	1.46153e-07	--	--	--	ZNF664-RFLNA	--	--	--	ZNF664-RFLNA	--	--
chr3	86246828	86246874	5	0.85099	0.99459	-0.143599	1.46153e-07	--	--	--	--	--	--	--	--	--	--
chr1	234040615	234040654	19	0.17551	0.073769	0.101742	1.47216e-07	SLC35F3	--	SLC35F3	--	--	chr1_234040298_234041457	--	SLC35F3	SLC35F3	chr1_234040298_234041457
chr10	134043929	134044259	24	0.35926	0.49242	-0.133154	1.51885e-07	--	--	--	STK32C	--	--	--	STK32C	--	--
chr12	50561772	50561843	5	0.96104	0.84341	0.117622	1.51885e-07	CERS5	CERS5	--	--	--	--	chr12	--	CERS5	--
chr13	111719002	111719231	29	0.2665	0.3713	-0.104801	1.5193e-07	--	--	--	--	--	--	chr13	--	--	--
chr2	23851790	23852041	20	0.76492	0.64442	0.120503	1.52437e-07	--	--	--	KLHL29	--	chr2_23851840_23852089	chr2	KLHL29	--	--
chrX	595513	595547	8	0.23705	0.086643	0.150403	1.53899e-07	--	--	SHOX	--	--	chrX_594727_595677	--	SHOX	--	--
chr7	1766133	1766468	11	0.77854	0.89205	-0.113515	1.54353e-07	--	--	--	ELFN1	--	--	--	ELFN1	--	--
chr22	39662720	39662795	7	0.2296	0.36988	-0.140283	1.54456e-07	--	--	--	--	--	--	--	--	--	--
chrX	153719086	153719193	19	0.34966	0.19606	0.153609	1.54474e-07	SLC10A3	SLC10A3	--	--	--	chrX_153718654_153719455	--	--	SLC10A3	chrX_153718654_153719455
chr16	87965218	87965360	8	0.94236	0.81349	0.128873	1.56473e-07	--	--	--	CA5A	--	--	--	CA5A	--	--
chr1	8968513	8968639	5	0.19264	0.37974	-0.187099	1.56885e-07	--	--	--	--	--	--	--	--	--	--
chr16	22959717	22959941	5	0.096952	0.32673	-0.229783	1.56885e-07	--	--	--	--	--	chr16_22959426_22959876	chr16	--	--	--
chr20	57430915	57430991	11	0.60589	0.46917	0.136723	1.61417e-07	--	--	--	GNAS	--	chr20_57429024_57431239	--	GNAS	--	--
chr6	134453296	134453343	5	0.77461	0.53068	0.243929	1.63123e-07	RN7SL408P	RN7SL408P	--	--	--	--	--	--	--	--
chr6	108882625	108882753	22	0.16297	0.27847	-0.115501	1.63639e-07	--	--	FOXO3	--	--	chr6_108878830_108883404	--	FOXO3	--	chr6_108878830_108883404
chr7	73037754	73037785	12	0.17671	0.073358	0.103353	1.64445e-07	--	--	--	MLXIPL	--	chr7_73037528_73038957	--	MLXIPL	--	chr7_73037528_73038957
chr8	143382286	143382440	18	0.32375	0.21018	0.113567	1.6489e-07	--	--	--	TSNARE1	--	--	--	TSNARE1	--	--
chr12	115174111	115174211	10	0.21425	0.086181	0.128072	1.64905e-07	--	--	--	--	--	chr12_115173614_115174822	--	--	--	--
chr19	36049319	36049366	8	0.28644	0.13107	0.155364	1.64905e-07	--	--	ATP4A	--	--	chr19_36048556_36049673	--	ATP4A	--	--
chr19	1077700	1077971	14	0.67604	0.5524	0.123646	1.65221e-07	--	--	ARHGAP45	ARHGAP45	--	--	chr19	ARHGAP45	--	--
chr19	18234111	18234174	11	0.73976	0.86571	-0.125953	1.66401e-07	--	--	MAST3	--	--	--	chr19	MAST3	--	--
chr16	86840570	86840812	16	0.50611	0.64928	-0.143177	1.67629e-07	--	--	--	--	--	--	--	--	--	--
chr1	39957026	39957052	5	0.14285	0.011337	0.131514	1.68244e-07	BMP8A	BMP8A	--	--	--	chr1_39956424_39958137	--	--	BMP8A	chr1_39956424_39958137
chr16	2280732	2281096	5	0.86986	0.98761	-0.11775	1.68244e-07	--	--	--	E4F1	--	--	--	E4F1	--	--
chr7	4301529	4301594	5	0.70933	0.85387	-0.144532	1.68244e-07	--	--	--	SDK1	--	--	chr7	SDK1	--	--
chr10	43247803	43248027	20	0.78774	0.65862	0.129129	1.68274e-07	--	--	LOC283028	--	--	--	chr10	LOC283028	--	--
chr10	80831210	80831249	9	0.30271	0.16983	0.132882	1.68584e-07	--	--	--	ZMIZ1	--	--	chr10	ZMIZ1	--	--
chr1	247802611	247802828	27	0.21924	0.34339	-0.124152	1.72574e-07	--	--	--	--	--	chr1_247802738_247803141	chr1	--	--	--
chr1	1919716	1919791	5	0.96199	0.80002	0.161975	1.74455e-07	--	--	--	CFAP74	--	--	--	CFAP74	--	--
chr10	28903257	28903302	5	0.54785	0.78134	-0.233495	1.74455e-07	--	--	--	WAC	--	--	--	WAC	--	--
chr22	45832912	45833036	16	0.65128	0.80098	-0.149699	1.74809e-07	--	--	--	--	--	--	--	--	--	--
chrX	48534446	48534651	23	0.27164	0.16939	0.102245	1.76006e-07	--	--	--	--	--	chrX_48534591_48535247	chrX	--	--	--
chr11	2466469	2466497	8	0.17177	0.01547	0.156296	1.76536e-07	KCNQ1	--	KCNQ1	--	--	chr11_2466247_2466818	chr11	KCNQ1	KCNQ1	chr11_2466247_2466818
chr20	61954168	61954258	13	0.60137	0.73302	-0.131643	1.77968e-07	--	--	--	COL20A1	--	chr20_61953906_61954408	--	COL20A1	--	--
chr1	23927477	23927622	8	0.89834	0.7769	0.121435	1.7981e-07	--	--	--	--	--	--	--	--	--	--
chr1	228752679	228752696	5	0.74339	0.53626	0.20713	1.80741e-07	RNA5S4	--	--	--	RNA5S4	chr1_228744110_228784168	--	--	RNA5S4	chr1_228744110_228784168
chr2	98377724	98377870	13	0.40965	0.55132	-0.141671	1.84526e-07	--	--	--	TMEM131	--	--	--	TMEM131	--	--
chr1	223738315	223738516	10	0.31743	0.17886	0.13857	1.84614e-07	--	--	--	CAPN8	--	--	--	CAPN8	--	--
chr10	134938380	134938424	15	0.21687	0.34804	-0.131174	1.8561e-07	--	--	--	ADGRA1	--	chr10_134937966_134938481	chr10	ADGRA1	--	--
chr8	69243017	69243063	16	0.20058	0.082251	0.11833	1.8623e-07	C8orf34	--	C8orf34	C8orf34-AS1	--	chr8_69242920_69243803	--	C8orf34,C8orf34-AS1	C8orf34	chr8_69242920_69243803
chr19	50063256	50063386	7	0.79988	0.58509	0.214788	1.86908e-07	--	--	NOSIP	NOSIP	--	--	--	NOSIP	--	--
chr2	223762265	223762324	5	0.9269	0.72691	0.199992	1.86908e-07	--	--	--	ACSL3	--	--	--	ACSL3	--	--
chr22	24580807	24580949	5	0.87892	0.99742	-0.118498	1.86908e-07	--	--	SUSD2	SUSD2	--	--	chr22	SUSD2	--	--
chr3	27771780	27771812	5	7e-07	0.18794	-0.187943	1.86908e-07	--	--	--	--	--	chr3_27771638_27771942	--	--	--	--
chr19	45900094	45900129	14	0.32607	0.48829	-0.162226	1.87382e-07	--	--	PPP1R13L	--	--	chr19_45898879_45900315	chr19	PPP1R13L	--	--
chr1	207842941	207843013	20	0.25393	0.073509	0.180422	1.87821e-07	--	--	--	CR1L	--	chr1_207842805_207843259	--	CR1L	--	--
chrX	70586566	70586768	17	0.3308	0.19448	0.136319	1.87993e-07	TAF1	--	--	TAF1	--	chrX_70585715_70587063	--	TAF1	TAF1	chrX_70585715_70587063
chr12	108523022	108523055	7	0.12055	0.013268	0.107281	1.90473e-07	WSCD2	WSCD2	--	--	--	chr12_108522950_108523852	--	--	WSCD2	chr12_108522950_108523852
chr5	1857157	1857245	12	0.6642	0.78313	-0.11893	1.90473e-07	LINC02116	LINC02116	--	--	--	chr5_1856773_1858444	--	--	LINC02116	--
chr6	158507804	158507954	17	0.38065	0.2586	0.122044	1.9119e-07	--	--	SYNJ2	SYNJ2	--	chr6_158507719_158508126	--	SYNJ2	--	--
chr1	8416184	8416234	5	0.7898	0.91403	-0.124225	1.93288e-07	--	--	RERE	--	--	--	--	RERE	--	--
chr11	1951715	1951866	5	0.75318	0.51989	0.233289	1.93288e-07	--	--	--	TNNT3	--	--	chr11	TNNT3	--	--
chr2	114737445	114737483	9	0.61781	0.41975	0.198068	1.98348e-07	LOC100499194,LINC01191	--	LINC01191,LOC100499194	--	--	chr2_114736853_114737689	--	LINC01191,LOC100499194	LOC100499194,LINC01191	chr2_114736853_114737689
chr19	49944425	49944441	7	0.090018	0.20773	-0.117713	1.99178e-07	SLC17A7	--	--	SLC17A7	--	chr19_49944408_49944656	chr19	SLC17A7	SLC17A7	chr19_49944408_49944656
chr9	66048307	66048402	8	0.88945	0.77523	0.114222	1.99322e-07	--	--	--	--	--	--	--	--	--	--
chr13	101146884	101146893	5	0.79746	0.59406	0.203402	2.00589e-07	--	--	--	PCCA	--	--	--	PCCA	--	--
chr19	47991957	47992090	6	0.93326	0.68893	0.244332	2.03748e-07	--	--	--	NAPA-AS1,NAPA	--	--	--	NAPA-AS1,NAPA	--	--
chr14	69095106	69095120	9	0.3859	0.57226	-0.186359	2.04237e-07	LOC100996664	--	LOC100996664	RAD51B	--	chr14_69095051_69095407	--	LOC100996664,RAD51B	LOC100996664	chr14_69095051_69095407
chrX	18372863	18372987	37	0.41145	0.29916	0.11229	2.05917e-07	SCML2	SCML2	--	--	--	chrX_18371897_18373148	--	--	SCML2	chrX_18371897_18373148
chr7	145813722	145813804	11	0.12556	0.023412	0.102144	2.06369e-07	CNTNAP2	--	CNTNAP2	--	--	chr7_145813030_145814084	--	CNTNAP2	CNTNAP2	chr7_145813030_145814084
chr11	36383700	36384035	13	0.5179	0.67086	-0.152958	2.06974e-07	--	--	--	PRR5L	--	--	--	PRR5L	--	--
chr19	827843	827950	9	0.42315	0.26255	0.160598	2.06974e-07	AZU1	--	AZU1	AZU1	--	--	--	AZU1	AZU1	--
chr12	52215721	52215730	5	0.13342	0.38348	-0.250063	2.07615e-07	--	--	FIGNL2	--	--	chr12_52214179_52216138	--	FIGNL2	--	--
chrX	144899834	144899959	22	0.37467	0.24368	0.130992	2.11621e-07	SLITRK2	--	--	SLITRK2	--	chrX_144899363_144900266	--	SLITRK2	SLITRK2	chrX_144899363_144900266
chr6	74160660	74160699	7	0.25315	0.44149	-0.18834	2.1231e-07	--	--	--	MB21D1	--	--	chr6	MB21D1	--	--
chr19	31182205	31182253	11	0.32884	0.47746	-0.148627	2.13102e-07	--	--	--	--	--	--	--	--	--	--
chr7	50322068	50322198	9	0.88068	0.76897	0.111709	2.13128e-07	--	--	--	--	--	--	--	--	--	--
chr2	130750231	130750262	5	0.26139	0.034364	0.22703	2.15054e-07	--	--	--	--	--	chr2_130750104_130750424	--	--	--	--
chr3	186544623	186544656	5	0.0022883	0.14178	-0.139487	2.15054e-07	LINC02043	LINC02043	--	--	--	--	chr3	--	--	--
chr1	2121385	2121540	23	0.42074	0.31063	0.110107	2.19883e-07	--	--	--	FAAP20	FAAP20	chr1_2121017_2121818	--	FAAP20	--	--
chr19	728066	728119	7	0.27199	0.50798	-0.235984	2.21602e-07	--	--	--	PALM	--	chr19_727956_728177	--	PALM	--	--
chrX	25022816	25022904	20	0.36575	0.19613	0.169617	2.21602e-07	--	--	ARX	--	--	chrX_25020237_25024207	--	ARX	--	--
chr9	136442162	136442310	17	0.26663	0.15684	0.109789	2.21811e-07	--	--	--	--	FAM163B,ADAMTSL2	--	chr9	--	--	--
chr17	42989031	42989048	9	0.20238	0.094606	0.107774	2.22023e-07	--	--	GFAP	GFAP	--	chr17_42988741_42989148	--	GFAP	--	--
chr19	8429415	8429427	5	0.11515	6e-07	0.115149	2.22023e-07	ANGPTL4	--	ANGPTL4	--	--	chr19_8428965_8429492	--	ANGPTL4	ANGPTL4	chr19_8428965_8429492
chr5	139018016	139018399	9	0.3162	0.17468	0.14152	2.22023e-07	--	--	--	--	--	--	chr5	--	--	--
chr7	152559331	152559394	5	0.2002	0.45448	-0.254283	2.22023e-07	--	--	--	--	--	--	--	--	--	--
chr9	113341292	113341504	15	0.15323	0.050633	0.102601	2.22023e-07	--	--	SVEP1	--	--	chr9_113341213_113342029	--	SVEP1	--	--
chr19	1183869	1184173	17	0.74017	0.84708	-0.106913	2.23348e-07	--	--	--	--	--	--	--	--	--	--
chr15	90029942	90030023	9	0.0502	0.1934	-0.143201	2.2515e-07	--	--	--	RHCG	--	chr15_90029931_90030328	--	RHCG	--	--
chr7	143398675	143398738	7	0.20049	0.069977	0.130516	2.2515e-07	--	--	--	TCAF2	--	--	--	TCAF2	--	--
chrX	153990935	153990996	14	0.51824	0.32713	0.191111	2.27172e-07	DKC1	DKC1	--	--	--	chrX_153990840_153991831	--	--	DKC1	chrX_153990840_153991831
chr9	43133647	43133716	20	0.29248	0.18595	0.106533	2.28419e-07	ANKRD20A3	ANKRD20A3	--	--	--	chr9_43133116_43134845	--	--	ANKRD20A3	chr9_43133116_43134845
chr1	911730	911756	7	0.012672	0.13457	-0.121901	2.29739e-07	--	--	--	PERM1	PLEKHN1	--	chr1	PERM1	--	--
chr21	40451675	40451757	5	0.15933	0.36369	-0.204356	2.29739e-07	--	--	--	--	--	--	--	--	--	--
chr4	68926000	68926095	5	0.90668	0.67061	0.236068	2.29739e-07	--	--	--	LOC550113,TMPRSS11F	SYT14P1	--	--	LOC550113,TMPRSS11F	--	--
chr22	39905791	39906023	14	0.80186	0.90615	-0.104288	2.30143e-07	--	--	--	MIEF1	--	--	--	MIEF1	--	--
chr17	55962840	55962872	11	0.71311	0.89164	-0.178531	2.3034e-07	--	--	CUEDC1	--	--	chr17_55962573_55963229	--	CUEDC1	--	--
chr19	55594927	55595085	20	0.32809	0.21125	0.116846	2.3034e-07	--	--	EPS8L1	EPS8L1	--	chr19_55594784_55595086	chr19	EPS8L1	--	--
chr4	8861786	8861836	18	0.26862	0.13327	0.135349	2.3034e-07	--	--	--	HMX1	--	chr4_8858937_8863875	--	HMX1	--	--
chr9	139740951	139740989	11	0.21493	0.10509	0.109837	2.3034e-07	--	--	C9orf172	--	--	chr9_139738276_139744618	--	C9orf172	--	chr9_139738276_139744618
chr15	68131345	68131377	9	0.26428	0.12801	0.136266	2.30504e-07	LOC101929076	LOC101929076	--	--	RNU6-1	--	chr15	--	LOC101929076	--
chr21	47476587	47476633	10	0.34323	0.54295	-0.199722	2.31024e-07	--	--	--	--	--	--	--	--	--	--
chr20	62382556	62382969	25	0.63145	0.51648	0.114969	2.31408e-07	--	--	--	ZBTB46	--	chr20_62382957_62384327	chr20	ZBTB46	--	--
chr9	115822502	115822573	13	0.27197	0.41411	-0.142141	2.32249e-07	--	--	--	--	--	chr9_115822071_115823416	--	--	--	--
chr7	101377056	101377185	13	0.26157	0.37087	-0.109299	2.34292e-07	--	--	--	--	--	--	--	--	--	--
chr14	65008145	65008242	18	0.39293	0.25898	0.133949	2.34588e-07	LOC102723809	LOC102723809	HSPA2	--	--	chr14_65006874_65009197	--	HSPA2	--	chr14_65006874_65009197
chr22	50986673	50986800	5	0.30132	0.57247	-0.271143	2.36445e-07	KLHDC7B	--	KLHDC7B	--	--	chr22_50984972_50988141	--	KLHDC7B	KLHDC7B	chr22_50984972_50988141
chr7	56672964	56673030	5	0.7266	0.46662	0.259986	2.36445e-07	--	--	--	--	--	--	--	--	--	--
chr16	15083560	15083619	12	0.78576	0.88878	-0.103016	2.3912e-07	--	--	LOC728138	PDXDC1	--	chr16_15083366_15084045	--	LOC728138,PDXDC1	--	chr16_15083366_15084045
chr9	90621589	90621640	9	0.9519	0.85042	0.10148	2.44594e-07	--	--	--	--	--	chr9_90621588_90622101	--	--	--	--
chr1	91183684	91183770	20	0.20625	0.074647	0.131603	2.4599e-07	BARHL2	BARHL2	--	--	--	chr1_91183240_91184540	chr1	--	--	--
chr22	36960356	36960404	16	0.22713	0.34546	-0.118333	2.4599e-07	--	--	CACNG2	--	--	chr22_36960369_36961054	chr22	CACNG2	--	--
chr8	10795609	10795652	9	0.7945	0.89637	-0.101868	2.48076e-07	--	--	--	XKR6	--	--	--	XKR6	--	--
chr22	43740024	43740060	7	0.07533	0.30874	-0.233415	2.49026e-07	SCUBE1	SCUBE1	--	--	--	chr22_43738882_43740285	--	--	--	chr22_43738882_43740285
chrX	153672428	153672436	7	0.34594	0.10884	0.237095	2.49026e-07	FAM50A	FAM50A	--	--	GDI1	chrX_153672274_153673020	--	--	FAM50A	chrX_153672274_153673020
chr9	140347995	140348172	22	0.4979	0.63951	-0.141603	2.49475e-07	--	--	--	NSMF	--	chr9_140347840_140348320	chr9	NSMF	--	--
chr10	102322413	102322557	13	0.30042	0.17347	0.126946	2.52751e-07	--	--	--	--	--	chr10_102322555_102322759	chr10	--	--	--
chrX	124337662	124337728	17	0.415	0.25687	0.158131	2.52751e-07	--	--	--	--	--	chrX_124337265_124338204	chrX	--	--	--
chr16	88472184	88472265	5	0.71273	0.89454	-0.181815	2.53916e-07	--	--	--	--	--	--	--	--	--	--
chr11	64034861	64034903	7	0.58786	0.80079	-0.212934	2.54091e-07	--	--	PLCB3	--	--	chr11_64034860_64035066	chr11	PLCB3	--	--
chr21	46415042	46415268	9	0.89316	0.77888	0.114281	2.54802e-07	LINC00163	LINC00163	--	--	--	--	--	--	--	--
chr14	82868717	82868744	8	0.86074	0.96482	-0.104083	2.55812e-07	--	--	--	--	--	--	--	--	--	--
chr22	50657878	50657920	10	0.18512	0.33029	-0.145167	2.58106e-07	--	--	TUBGCP6	TUBGCP6	SELENOO	chr22_50657480_50657937	chr22	TUBGCP6	--	--
chr6	161663960	161664200	11	0.26706	0.45541	-0.188358	2.58494e-07	--	--	--	AGPAT4	--	--	--	AGPAT4	--	--
chr1	2428718	2428741	5	0.95237	0.80147	0.150899	2.61708e-07	--	--	--	PLCH2	--	--	--	PLCH2	--	--
chr10	53940078	53940485	5	0.97258	0.85172	0.12086	2.61708e-07	--	--	--	PRKG1	--	--	--	PRKG1	--	--
chr12	739642	739689	5	0.41868	0.70441	-0.285724	2.61708e-07	LOC100049716	LOC100049716	--	NINJ2	--	--	--	NINJ2	LOC100049716	--
chr18	57258426	57258473	5	0.95144	0.81669	0.13475	2.61708e-07	--	--	--	CCBE1	--	--	--	CCBE1	--	--
chr19	47951201	47951223	5	0.19059	0.0074256	0.183166	2.61708e-07	--	--	SLC8A2	--	--	chr19_47950869_47951566	--	SLC8A2	--	--
chr19	5081607	5081625	5	0.89095	0.99229	-0.101345	2.61708e-07	--	--	--	KDM4B	--	--	--	KDM4B	--	--
chr6	32552038	32552280	24	0.72728	0.5573	0.169985	2.61708e-07	--	--	HLA-DRB1	HLA-DRB1	--	chr6_32551851_32552331	--	HLA-DRB1	--	--
chr15	99557983	99558095	20	0.5902	0.47376	0.116435	2.62289e-07	LUNAR1	--	LUNAR1	LUNAR1	--	chr15_99557978_99559170	--	LUNAR1	LUNAR1	--
chr16	88177600	88177726	9	0.29439	0.53827	-0.243879	2.65222e-07	--	--	--	--	--	--	--	--	--	--
chr16	1576164	1576429	12	0.86545	0.76401	0.101441	2.66592e-07	--	--	--	IFT140	--	--	chr16	IFT140	--	--
chr4	8583205	8583267	19	0.69215	0.80408	-0.111937	2.66592e-07	--	--	GPR78	GPR78	--	chr4_8582036_8583364	--	GPR78	--	chr4_8582036_8583364
chr16	1073298	1073545	7	0.91858	0.77427	0.144316	2.69493e-07	--	--	--	--	--	--	--	--	--	--
chr2	114634379	114634884	7	0.89448	0.71806	0.176421	2.69493e-07	--	--	--	LOC101060091	--	--	--	LOC101060091	--	--
chr10	71562247	71562291	18	0.12937	0.024107	0.105265	2.7046e-07	--	--	COL13A1	--	--	chr10_71561302_71562876	--	COL13A1	--	chr10_71561302_71562876
chr12	2798792	2799094	5	0.86738	0.98821	-0.12083	2.7046e-07	--	--	--	CACNA1C-AS1,CACNA1C	--	--	chr12	CACNA1C-AS1,CACNA1C	--	--
chr13	24937644	24937813	5	0.59394	0.83363	-0.239688	2.7046e-07	--	--	--	--	--	--	--	--	--	--
chr19	54058037	54058119	14	0.49179	0.62384	-0.132052	2.7046e-07	ZNF331	ZNF331	ZNF331	ZNF331	--	chr19_54057414_54058254	--	ZNF331	ZNF331	chr19_54057414_54058254
chrX	57618645	57618706	15	0.21787	0.38328	-0.165403	2.75437e-07	ZXDB	--	ZXDB	--	--	chrX_57618402_57619328	--	ZXDB	ZXDB	--
chr8	1365110	1365223	15	0.61974	0.76504	-0.145298	2.77349e-07	--	--	--	DLGAP2	--	chr8_1365174_1365503	chr8	DLGAP2	--	--
chr1	161419686	161419785	20	0.42132	0.30101	0.120315	2.78684e-07	TRNAG23,TRNAD11	TRNAD11,TRNAG23	--	--	TRNAL5	chr1_161410142_161442503	--	--	--	chr1_161410142_161442503
chr14	19552257	19552339	5	0.97665	0.8598	0.116853	2.79666e-07	POTEG	POTEG	--	--	--	--	--	--	--	--
chr15	52404832	52404866	5	0.16063	4.4e-07	0.160629	2.79666e-07	BCL2L10	--	BCL2L10	--	--	chr15_52404191_52404978	--	BCL2L10	BCL2L10	chr15_52404191_52404978
chr17	65080733	65080774	5	0.54258	0.78009	-0.237514	2.79666e-07	--	--	--	HELZ	--	--	--	HELZ	--	--
chr7	27169776	27169833	10	0.55664	0.7273	-0.170664	2.79666e-07	--	--	HOXA4	--	HOXA-AS2	chr7_27169572_27170638	--	HOXA4	--	chr7_27169572_27170638
chr1	231299127	231299162	12	0.39078	0.52337	-0.132591	2.8119e-07	TRIM67	--	TRIM67	--	--	chr1_231297812_231299777	chr1	TRIM67	TRIM67	chr1_231297812_231299777
chr1	156306920	156307059	8	0.63239	0.77951	-0.147112	2.81422e-07	TSACC	TSACC	CCT3	CCT3	--	--	chr1	CCT3	TSACC	--
chr12	125218995	125219071	8	0.15327	0.28295	-0.129678	2.81422e-07	--	--	--	--	--	--	--	--	--	--
chrX	31284621	31284635	7	0.18974	0.079838	0.109903	2.86285e-07	DMD	--	--	DMD	--	chrX_31284504_31285019	--	DMD	DMD	chrX_31284504_31285019
chr2	25427212	25427251	11	0.22594	0.37984	-0.153908	2.8907e-07	LINC01381	--	LINC01381	--	--	chr2_25427101_25427577	--	LINC01381	LINC01381	chr2_25427101_25427577
chr1	4754198	4754233	5	0.95499	0.80878	0.146209	2.89203e-07	--	--	--	AJAP1	--	--	--	AJAP1	--	--
chr20	57090012	57090023	5	0.24495	0.096348	0.148599	2.89203e-07	APCDD1L-AS1,APCDD1L	APCDD1L-AS1,APCDD1L	--	--	--	chr20_57089460_57090237	--	--	APCDD1L-AS1,APCDD1L	chr20_57089460_57090237
chr5	98745741	98745806	5	0.93158	0.79369	0.137889	2.89203e-07	--	--	--	--	--	--	--	--	--	--
chr15	21988116	21988165	8	0.65627	0.35762	0.298645	2.91392e-07	LOC100421810	--	LOC100421810	--	--	chr15_21987359_21988215	--	LOC100421810	LOC100421810	chr15_21987359_21988215
chr2	219233537	219233575	7	0.13822	0.24988	-0.111656	2.91872e-07	CATIP-AS1	CATIP-AS1	--	--	CATIP	--	chr2	--	--	--
chr18	44773680	44773826	11	0.20846	0.084957	0.1235	2.94834e-07	--	--	SKOR2	SKOR2	--	chr18_44772992_44775577	--	SKOR2	--	chr18_44772992_44775577
chr2	2328437	2328480	9	0.64084	0.81502	-0.174181	2.96381e-07	MYT1L	MYT1L	MYT1L-AS1,MYT1L	MYT1L	--	--	--	MYT1L-AS1,MYT1L	MYT1L	--
chr10	134948685	134948768	5	0.94839	0.81016	0.138233	2.99565e-07	--	--	--	--	--	--	--	--	--	--
chr20	17207720	17207740	5	0.17741	0.022595	0.154815	2.99565e-07	PCSK2	--	PCSK2	PCSK2	--	--	chr20	PCSK2	PCSK2	--
chr13	55374105	55374122	7	0.79879	0.97019	-0.1714	3.04854e-07	--	--	--	--	--	--	--	--	--	--
chr2	1867436	1867835	7	0.91977	0.76792	0.151852	3.04854e-07	--	--	--	MYT1L	--	--	--	MYT1L	--	--
chr11	17072384	17072581	8	0.84967	0.96837	-0.118693	3.07227e-07	OR7E14P	OR7E14P	--	--	--	--	--	--	--	--
chr4	170696052	170696076	9	0.33996	0.21602	0.123937	3.09752e-07	--	--	--	--	--	chr4_170695989_170696274	--	--	--	--
chr9	21197653	21197692	9	0.80775	0.63821	0.169541	3.09752e-07	--	--	--	--	--	--	--	--	--	--
chr2	119610449	119610463	5	0.1058	0.0038525	0.101943	3.10016e-07	--	--	--	--	--	--	chr2	--	--	--
chr8	144630377	144630524	5	0.46813	0.19082	0.277314	3.10016e-07	--	--	--	--	--	--	chr8	--	--	--
chr20	55754584	55754998	28	0.72894	0.61525	0.113683	3.12969e-07	--	--	--	BMP7	--	--	--	BMP7	--	--
chr20	690644	690671	9	0.2313	0.074875	0.156427	3.13926e-07	--	--	--	--	--	chr20_690575_691099	--	--	--	--
chr12	64215768	64215869	19	0.48428	0.35267	0.131612	3.14512e-07	PABPC1P4,TMEM5-AS1	--	PABPC1P4,TMEM5-AS1	--	--	chr12_64215499_64215990	--	PABPC1P4,TMEM5-AS1	PABPC1P4,TMEM5-AS1	chr12_64215499_64215990
chr5	180601475	180601546	7	0.59641	0.37619	0.220217	3.17632e-07	TRNAL4	TRNAL4	--	--	TRNAV4	--	--	--	TRNAL4	--
chr7	155251158	155251172	9	0.020044	0.19153	-0.171484	3.18406e-07	EN2	--	EN2	--	--	chr7_155246390_155251955	--	EN2	EN2	chr7_155246390_155251955
chr9	139761265	139761313	13	0.16945	0.36666	-0.197216	3.18603e-07	EDF1	EDF1	--	--	--	--	chr9	--	EDF1	--
chr21	40406402	40406730	5	0.82726	0.97389	-0.146635	3.20848e-07	--	--	--	--	--	--	--	--	--	--
chr1	111583145	111583206	9	0.28265	0.42137	-0.138717	3.22945e-07	--	--	--	--	--	--	--	--	--	--
chr14	102001011	102001434	7	0.98289	0.88196	0.100929	3.24096e-07	--	--	--	--	--	--	--	--	--	--
chr20	62716288	62716334	9	0.25778	0.12065	0.137137	3.27816e-07	OPRL1,LKAAEAR1	OPRL1,LKAAEAR1	--	OPRL1	--	chr20_62716288_62716533	chr20	OPRL1	OPRL1	chr20_62716288_62716533
chr11	102678686	102678951	20	0.44923	0.56618	-0.116946	3.32053e-07	CSNK1A1P2	--	CSNK1A1P2	WTAPP1	--	--	--	WTAPP1,CSNK1A1P2	CSNK1A1P2	--
chr6	27254494	27254517	5	0.64793	0.84935	-0.201423	3.32053e-07	--	--	--	--	--	--	--	--	--	--
chr7	63250095	63250119	5	0.72584	0.49748	0.228361	3.32053e-07	--	--	--	--	--	chr7_63250057_63250948	--	--	--	--
chr8	80894879	80894948	5	0.9724	0.83254	0.139857	3.32053e-07	--	--	--	MRPS28	--	--	--	MRPS28	--	--
chr1	243264982	243265059	20	0.68152	0.51014	0.171374	3.33129e-07	LINC01347	LINC01347	LINC01347	--	--	chr1_243264940_243265196	--	LINC01347	LINC01347	chr1_243264940_243265196
chr2	131797650	131797775	24	0.20092	0.3214	-0.12048	3.35521e-07	--	--	ARHGEF4	ARHGEF4	--	chr2_131797362_131798088	--	ARHGEF4	--	--
chr10	117530930	117530987	9	0.8018	0.94781	-0.146015	3.36693e-07	--	--	--	ATRNL1	--	--	--	ATRNL1	--	--
chr9	96080114	96080166	9	0.45798	0.27839	0.179592	3.36693e-07	--	--	WNK2	WNK2	C9orf129	chr9_96080113_96080330	--	WNK2	--	--
chr8	145638997	145639013	7	0.016872	0.1899	-0.173024	3.37148e-07	SLC39A4	SLC39A4	--	SLC39A4	--	chr8_145637965_145639182	--	SLC39A4	SLC39A4	chr8_145637965_145639182
chrX	149716167	149716318	17	0.39194	0.23324	0.158707	3.37148e-07	--	--	--	--	--	chrX_149716154_149716466	--	--	--	--
chr7	495697	495854	14	0.88721	0.7709	0.116308	3.41414e-07	--	--	--	--	--	chr7_495373_495721	chr7	--	--	--
chr8	145756023	145756172	25	0.59999	0.70739	-0.1074	3.41414e-07	C8orf82	C8orf82	ARHGAP39	ARHGAP39	--	chr8_145751955_145756326	--	ARHGAP39	--	chr8_145751955_145756326
chr9	37383164	37383192	5	0.91819	0.76826	0.14993	3.42824e-07	--	--	--	--	--	--	--	--	--	--
chrY	26326972	26327021	5	0.78301	0.92704	-0.144035	3.42824e-07	--	--	--	--	--	--	--	--	--	--
chr5	134914474	134914488	7	0.14242	0.038506	0.103916	3.44009e-07	CXCL14	--	CXCL14	--	--	chr5_134914178_134914981	--	CXCL14	CXCL14	chr5_134914178_134914981
chr16	31226122	31226165	8	0.216	0.4172	-0.201203	3.4445e-07	--	--	TRIM72	--	PYDC1	chr16_31225956_31228264	--	TRIM72	--	--
chr20	3654463	3654489	11	0.5948	0.77372	-0.178916	3.48055e-07	--	--	ADAM33	--	--	chr20_3653190_3654773	--	ADAM33	--	--
chr21	15096239	15096519	24	0.75152	0.64747	0.10405	3.48055e-07	--	--	--	--	--	chr21_15095651_15096479	chr21	--	--	--
chr2	10396849	10396964	7	0.49743	0.26259	0.234841	3.51277e-07	--	--	--	--	--	--	--	--	--	--
chr10	50650012	50650026	5	0.4054	0.61281	-0.207411	3.54509e-07	--	--	--	--	--	--	--	--	--	--
chr16	87378719	87378802	5	0.55977	0.76393	-0.204163	3.54509e-07	--	--	--	FBXO31	--	--	--	FBXO31	--	--
chr22	37957673	37957703	5	0.14958	0.019813	0.129766	3.54509e-07	--	--	--	CDC42EP1	--	chr22_37956102_37957926	--	CDC42EP1	--	chr22_37956102_37957926
chr1	174318973	174318992	8	0.81636	0.9314	-0.115037	3.55087e-07	--	--	--	RABGAP1L	--	--	--	RABGAP1L	--	--
chr21	37690578	37690687	8	0.93311	0.80887	0.124237	3.55087e-07	MORC3	MORC3	--	--	--	--	chr21	--	--	--
chr22	21943457	21943560	8	0.35108	0.59229	-0.241216	3.55087e-07	--	--	--	UBE2L3	--	--	--	UBE2L3	--	--
chr3	113160277	113160362	13	0.31814	0.45625	-0.138118	3.55087e-07	CFAP44	CFAP44	CFAP44	CFAP44	SPICE1	chr3_113160299_113160641	chr3	CFAP44	CFAP44	chr3_113160299_113160641
chr7	415137	415217	6	0.90428	0.72127	0.183015	3.55087e-07	--	--	--	--	--	--	chr7	--	--	--
chrX	122993497	122993610	9	0.17374	0.32238	-0.148642	3.55087e-07	XIAP	XIAP	--	--	--	chrX_122993547_122994335	chrX	--	XIAP	chrX_122993547_122994335
chr3	77088841	77088903	17	0.15037	0.0492	0.101166	3.56187e-07	ROBO2	ROBO2	--	ROBO2	--	chr3_77088498_77089198	--	ROBO2	ROBO2	chr3_77088498_77089198
chr16	18476355	18476486	7	0.63548	0.82113	-0.185659	3.56771e-07	--	--	PKD1P5	PKD1P5	--	--	chr16	PKD1P5	--	--
chr21	46955276	46955464	18	0.15075	0.27193	-0.12118	3.57665e-07	SLC19A1	SLC19A1	--	SLC19A1	--	--	chr21	SLC19A1	--	--
chr2	233215563	233215728	23	0.15534	0.26582	-0.110477	3.57779e-07	ECEL1P3	--	ECEL1P3	--	ECEL1P3	chr2_233215680_233217556	chr2	ECEL1P3	ECEL1P3	chr2_233215680_233217556
chr15	20980828	20980889	13	0.53413	0.3507	0.183431	3.60169e-07	--	--	LOC100421809	--	--	chr15_20980691_20981547	--	LOC100421809	--	chr15_20980691_20981547
chr7	6010132	6010233	16	0.57394	0.426	0.147945	3.60169e-07	RSPH10B	--	--	RSPH10B	PMS2	chr7_6010075_6010408	--	RSPH10B	RSPH10B	chr7_6010075_6010408
chr14	21783447	21783526	5	0.81612	0.95461	-0.138481	3.64352e-07	--	--	--	RPGRIP1	--	--	--	RPGRIP1	--	--
chr2	233949229	233949251	5	0.05737	0.1998	-0.142433	3.64352e-07	--	--	--	INPP5D	--	--	--	INPP5D	--	--
chr20	22549194	22549243	5	0.1752	0.026864	0.148338	3.64352e-07	--	--	--	LINC00261	--	chr20_22548967_22549720	--	LINC00261	--	--
chr7	128556327	128556360	5	0.3487	0.61175	-0.263051	3.64352e-07	--	--	--	--	--	chr7_128555329_128556650	--	--	--	--
chr22	32599912	32600361	25	0.59104	0.47156	0.119479	3.72112e-07	RFPL2	RFPL2	--	RFPL2	--	--	--	RFPL2	RFPL2	--
chr14	27067158	27067220	27	0.26587	0.129	0.136879	3.72168e-07	NOVA1	NOVA1	--	--	--	--	chr14	--	NOVA1	--
chr3	14852239	14852317	14	0.14319	0.011618	0.131574	3.72874e-07	--	--	--	LINC02011	--	chr3_14851829_14853094	--	LINC02011	--	chr3_14851829_14853094
chr19	5567557	5567612	10	0.12065	0.26459	-0.143943	3.75417e-07	TINCR	--	--	TINCR	--	chr19_5567518_5567939	--	TINCR	TINCR	chr19_5567518_5567939
chr14	105350953	105350977	5	0.55171	0.83775	-0.286037	3.77058e-07	--	--	--	CEP170B	--	--	chr14	CEP170B	--	--
chr15	27113347	27113360	5	0.25932	0.05581	0.203509	3.77058e-07	--	--	--	GABRA5	--	chr15_27112030_27113479	--	GABRA5	--	chr15_27112030_27113479
chr4	154238221	154238283	5	0.84552	0.94994	-0.104415	3.77058e-07	--	--	--	TRIM2	--	--	--	TRIM2	--	--
chr3	50645353	50645712	17	0.55463	0.70381	-0.149176	3.79406e-07	--	--	CISH	CISH	--	--	--	CISH	--	--
chr19	1523845	1523918	19	0.1816	0.080341	0.101256	3.82227e-07	PLK5	PLK5	--	--	--	chr19_1523705_1524565	chr19	--	PLK5	chr19_1523705_1524565
chr22	50473596	50473710	9	0.2312	0.49646	-0.265256	3.84921e-07	--	--	--	--	--	--	--	--	--	--
chr7	55412820	55412926	14	0.6151	0.45013	0.164968	3.86658e-07	--	--	--	--	--	--	chr7	--	--	--
chr19	197794	197888	7	0.82174	0.93698	-0.115239	3.86703e-07	--	--	LINC01002	--	CICP19	--	--	LINC01002	--	--
chr8	141109891	141110006	13	0.71586	0.60004	0.11582	3.87208e-07	--	--	PEG13	TRAPPC9	--	chr8_141107837_141110984	--	TRAPPC9,PEG13	--	chr8_141107837_141110984
chr1	246853124	246853144	5	0.16303	0.03278	0.130253	3.89622e-07	--	--	--	--	--	--	--	--	--	--
chr1	31669087	31669142	5	0.78538	0.91256	-0.127171	3.89622e-07	--	--	--	NKAIN1	--	--	--	NKAIN1	--	--
chr17	10592348	10592412	5	0.9677	0.84039	0.127311	3.89622e-07	--	--	--	SCO1	--	--	--	SCO1	--	--
chr18	6839516	6839575	9	0.82982	0.93665	-0.106829	3.95364e-07	--	--	--	ARHGAP28	--	--	--	ARHGAP28	--	--
chrX	153775310	153775401	9	0.46843	0.24847	0.219959	3.95364e-07	G6PD,IKBKG	G6PD,IKBKG	--	G6PD,IKBKG	--	chrX_153774893_153776136	--	G6PD,IKBKG	G6PD,IKBKG	chrX_153774893_153776136
chr20	48626643	48626821	25	0.44164	0.29704	0.144598	3.95509e-07	--	--	--	--	--	chr20_48626436_48626976	--	--	--	--
chr19	36450781	36450866	23	0.37814	0.27139	0.106753	4.02068e-07	--	--	LOC105372383	--	--	chr19_36449871_36451135	--	LOC105372383	--	--
chrX	77041138	77041530	15	0.45446	0.28278	0.17168	4.02068e-07	ATRX	--	ATRX	ATRX	--	chrX_77041003_77041725	--	ATRX	ATRX	chrX_77041003_77041725
chr2	240123881	240124191	5	0.8773	0.99466	-0.117352	4.02897e-07	--	--	--	HDAC4	--	--	--	HDAC4	--	--
chr8	142547052	142547121	5	0.82231	0.94778	-0.125462	4.02897e-07	--	--	--	--	--	--	--	--	--	--
chrX	122318427	122318637	23	0.38802	0.25601	0.132009	4.02897e-07	GRIA3	--	GRIA3	GRIA3	--	--	chrX	GRIA3	GRIA3	--
chr11	70673029	70673220	11	0.13475	0.23503	-0.100282	4.03084e-07	--	--	--	SHANK2	--	chr11_70672834_70673055	chr11	SHANK2	--	--
chr22	50472580	50472653	11	0.48846	0.66656	-0.178094	4.03084e-07	--	--	--	--	--	--	--	--	--	--
chr5	50685945	50685990	11	0.24114	0.13056	0.110578	4.03084e-07	--	--	--	ISL1	--	chr5_50685453_50686148	--	ISL1	--	--
chr1	161420144	161420192	12	0.44592	0.30258	0.143342	4.09475e-07	TRNAG23	TRNAG23	--	--	TRNAL5	chr1_161410142_161442503	--	--	TRNAG23	chr1_161410142_161442503
chr8	143229833	143230247	8	0.72916	0.89522	-0.166066	4.11064e-07	--	--	--	--	--	--	--	--	--	--
chr16	867620	867697	20	0.59978	0.70545	-0.105672	4.13165e-07	--	--	--	--	--	chr16_867032_867833	--	--	--	--
chr22	39954592	39954607	5	0.47749	0.2336	0.243893	4.16945e-07	--	--	--	--	--	chr22_39953450_39954668	--	--	--	--
chrX	3734021	3734140	28	0.0019587	0.12466	-0.122702	4.18631e-07	--	--	--	--	LOC389906	chrX_3732573_3734579	--	--	--	--
chrX	149533702	149533806	26	0.31498	0.19544	0.119541	4.26331e-07	--	--	--	MAMLD1	--	chrX_149529540_149534090	--	MAMLD1	--	chrX_149529540_149534090
chrX	129245054	129245174	27	0.46727	0.31661	0.150661	4.28249e-07	ELF4	ELF4	--	--	--	chrX_129243674_129245575	--	--	ELF4	chrX_129243674_129245575
chr9	139090814	139090848	7	0.029356	0.17579	-0.146431	4.28292e-07	--	--	LHX3	--	--	chr9_139090420_139095472	--	LHX3	--	chr9_139090420_139095472
chr11	2722061	2722086	13	0.65828	0.50569	0.152589	4.30052e-07	KCNQ1OT1	KCNQ1OT1	--	KCNQ1	--	chr11_2720410_2722087	--	KCNQ1	--	chr11_2720410_2722087
chr14	65008023	65008065	9	0.38165	0.1965	0.185154	4.30052e-07	LOC102723809	LOC102723809	HSPA2	--	--	chr14_65006874_65009197	--	HSPA2	--	chr14_65006874_65009197
chr15	24672830	24672859	5	0.56626	0.26509	0.301166	4.30504e-07	--	--	--	--	--	--	chr15	--	--	--
chr16	200062	200086	5	0.99369	0.8609	0.132792	4.30504e-07	--	--	--	--	--	--	--	--	--	--
chr6	39197376	39197417	5	0.0081867	0.19883	-0.190648	4.30504e-07	KCNK5	KCNK5	--	--	--	chr6_39196817_39197517	--	--	KCNK5	chr6_39196817_39197517
chr8	38508477	38508489	5	0.40358	0.1579	0.245679	4.30504e-07	--	--	--	--	--	chr8_38508299_38508748	--	--	--	--
chr7	1067446	1067490	11	0.28689	0.13967	0.14722	4.33924e-07	--	--	--	C7orf50	--	chr7_1066931_1068245	--	C7orf50	--	chr7_1066931_1068245
chrX	39681066	39681123	7	0.13955	0.30486	-0.165309	4.35696e-07	--	--	--	--	--	chrX_39680140_39681418	--	--	--	--
chrY	1346265	1346360	7	0.82809	0.96916	-0.141067	4.35696e-07	--	--	--	CSF2RA	--	--	--	CSF2RA	--	--
chr22	46865246	46865707	9	0.92659	0.81106	0.115524	4.41401e-07	--	--	--	CELSR1	--	--	--	CELSR1	--	--
chr8	687705	687736	9	0.12726	4.6667e-07	0.127264	4.41401e-07	LOC401442,ERICH1-AS1,DLGAP2	LOC401442,DLGAP2	ERICH1-AS1,DLGAP2	--	--	chr8_686830_689496	--	DLGAP2,ERICH1-AS1	DLGAP2,ERICH1-AS1	chr8_686830_689496
chr1	1355305	1355334	7	0.52802	0.28796	0.240065	4.44177e-07	--	--	--	ANKRD65	--	chr1_1355159_1356000	--	ANKRD65	--	--
chr1	144519973	144520016	7	0.1779	6e-07	0.177899	4.44177e-07	--	--	--	--	--	chr1_144519969_144521503	--	--	--	--
chr18	6072715	6072748	5	0.93685	0.82048	0.116374	4.44177e-07	--	--	--	L3MBTL4	--	--	--	L3MBTL4	--	--
chr19	36247215	36247231	5	0.2003	0.37015	-0.169849	4.44177e-07	PROSER3	PROSER3	--	HSPB6	LIN37	chr19_36246328_36247982	chr19	HSPB6	--	chr19_36246328_36247982
chr2	121499456	121499482	7	0.13724	0.033422	0.103818	4.44177e-07	--	--	--	--	--	chr2_121499228_121499578	--	--	--	--
chr6	5892495	5892516	5	0.7135	0.46504	0.248463	4.44177e-07	--	--	--	--	--	--	--	--	--	--
chr1	10057730	10057848	8	0.041342	0.17733	-0.135984	4.44894e-07	RBP7	--	--	RBP7	--	chr1_10057121_10058108	--	RBP7	RBP7	chr1_10057121_10058108
chr19	10366636	10366948	8	0.75097	0.88539	-0.134421	4.44894e-07	--	--	--	MRPL4	--	--	--	MRPL4	--	--
chr17	25798733	25798974	11	0.69245	0.56784	0.124606	4.45683e-07	KSR1	KSR1	--	--	--	--	--	--	KSR1	--
chr9	115847221	115847321	13	0.49253	0.6521	-0.159574	4.48686e-07	--	--	--	--	--	--	chr9	--	--	--
chr17	72353766	72353778	7	0.29042	0.4829	-0.192474	4.5259e-07	--	--	BTBD17	--	KIF19	chr17_72352827_72353798	--	BTBD17	--	--
chrX	134048867	134048916	12	0.55063	0.3434	0.207227	4.54989e-07	MOSPD1	--	--	MOSPD1	--	chrX_134048706_134049272	--	MOSPD1	MOSPD1	chrX_134048706_134049272
chr19	823545	823712	13	0.21106	0.35352	-0.142468	4.56213e-07	PLPPR3	PLPPR3	--	--	--	--	chr19	--	--	--
chr16	83171022	83171189	14	0.37419	0.26852	0.10567	4.56606e-07	--	--	--	CDH13	--	--	--	CDH13	--	--
chr20	49639196	49639208	5	0.26742	0.1105	0.156924	4.58632e-07	KCNG1	--	--	KCNG1	--	chr20_49639071_49640212	--	KCNG1	KCNG1	chr20_49639071_49640212
chrY	26902013	26902163	5	0.79755	0.90774	-0.110199	4.58632e-07	--	--	--	--	--	--	--	--	--	--
chr6	162127442	162127842	8	0.8842	0.75926	0.124943	4.59539e-07	--	--	--	PARK2	--	--	--	PARK2	--	--
chr16	19897114	19897150	7	0.16702	0.036501	0.130522	4.61125e-07	GPRC5B	GPRC5B	--	--	--	chr16_19894965_19897156	--	--	GPRC5B	chr16_19894965_19897156
chrX	108868386	108868475	10	0.36567	0.17857	0.187101	4.61468e-07	KCNE5	KCNE5	KCNE5	--	--	chrX_108867762_108868486	--	KCNE5	KCNE5	chrX_108867762_108868486
chr1	74966218	74966283	10	0.60429	0.75066	-0.146371	4.67595e-07	--	--	--	FPGT-TNNI3K,TNNI3K	--	--	--	FPGT-TNNI3K,TNNI3K	--	--
chr7	155284018	155284075	11	0.18149	0.31653	-0.135047	4.68963e-07	--	--	--	--	--	chr7_155284018_155284356	--	--	--	--
chrX	136648925	136649226	34	0.43362	0.32509	0.10853	4.68963e-07	--	--	ZIC3	--	--	chrX_136647526_136650178	chrX	ZIC3	--	chrX_136647526_136650178
chrX	151143347	151143439	17	0.13727	0.28024	-0.142971	4.69756e-07	GABRE	GABRE	--	--	--	chrX_151142680_151143555	--	--	GABRE	chrX_151142680_151143555
chr1	11579718	11579820	7	0.59059	0.80591	-0.215319	4.7015e-07	--	--	DISP3	DISP3	--	--	--	DISP3	--	--
chr8	142592864	142592894	5	0.34099	0.66939	-0.328402	4.73911e-07	--	--	--	--	--	--	--	--	--	--
chr9	44164170	44164211	15	0.31082	0.18495	0.125876	4.75506e-07	--	--	--	--	--	--	--	--	--	--
chr6	98406234	98406287	7	0.95951	0.82975	0.129756	4.80403e-07	--	--	--	--	--	--	--	--	--	--
chr17	71398262	71398377	8	0.186	0.3839	-0.197901	4.83267e-07	--	--	SDK2	SDK2	--	--	--	SDK2	--	--
chr21	35831980	35832029	11	0.27795	0.15035	0.1276	4.83797e-07	KCNE1	KCNE1	--	KCNE1	--	chr21_35831697_35832365	--	KCNE1	KCNE1	chr21_35831697_35832365
chr17	79503819	79503842	9	0.053083	0.18096	-0.127881	4.84092e-07	--	--	--	FSCN2	--	chr17_79503586_79504181	--	FSCN2	--	--
chr1	48246807	48246856	5	0.87544	0.98178	-0.106337	4.89692e-07	--	--	--	TRABD2B	--	--	--	TRABD2B	--	--
chr18	12076681	12076706	5	0.53192	0.26203	0.269895	4.89692e-07	LOC100996333	--	LOC100996333	--	--	chr18_12076434_12076799	--	LOC100996333	LOC100996333	chr18_12076434_12076799
chr3	147690329	147690376	5	0.74116	0.90902	-0.167859	4.89692e-07	--	--	--	--	--	--	--	--	--	--
chr5	1379505	1379548	5	0.98846	0.86156	0.126898	4.89692e-07	--	--	--	LINC01511	--	--	--	LINC01511	--	--
chr9	140069927	140069965	8	0.4183	0.58927	-0.170971	4.90274e-07	--	--	--	ANAPC2	--	--	chr9	ANAPC2	--	--
chrX	129067068	129067294	27	0.53381	0.41074	0.123069	4.93144e-07	--	--	--	--	--	chrX_129066633_129067227	chrX	--	--	--
chr15	67356386	67357097	39	0.58193	0.6885	-0.10656	5.03604e-07	LOC102723493,SMAD3	LOC102723493,SMAD3	LOC102723493	--	--	--	chr15	LOC102723493	LOC102723493	--
chr19	6551867	6552051	14	0.20297	0.35923	-0.156263	5.048e-07	--	--	--	--	--	--	--	--	--	--
chr12	130388272	130388301	5	0.3339	0.11787	0.216023	5.06359e-07	TMEM132D	TMEM132D	--	--	--	chr12_130387609_130389139	--	--	TMEM132D	chr12_130387609_130389139
chr4	191013767	191013779	5	0.37897	0.20162	0.177344	5.06359e-07	--	--	--	--	DUX4L2	--	chr4	--	--	--
chr8	1950167	1950188	5	0.017348	0.19145	-0.174105	5.06359e-07	--	--	KBTBD11	--	--	chr8_1949245_1951390	--	KBTBD11	--	--
chr11	2800149	2800441	13	0.38917	0.22891	0.160254	5.13963e-07	--	--	--	KCNQ1	--	--	--	KCNQ1	--	--
chr19	5706345	5706391	6	0.93309	0.76787	0.165224	5.16481e-07	--	--	--	LONP1	--	--	chr19	LONP1	--	--
chr7	63088372	63088403	6	0.41719	0.59533	-0.178138	5.16481e-07	--	--	--	--	--	chr7_63088056_63088738	--	--	--	--
chr9	138850457	138850548	6	0.38502	0.23153	0.153484	5.16481e-07	--	--	--	UBAC1	--	--	--	UBAC1	--	--
chrX	72222596	72222668	18	0.40246	0.27278	0.129685	5.18819e-07	PABPC1L2B-AS1,PABPC1L2B	PABPC1L2B	PABPC1L2B-AS1	--	--	--	chrX	PABPC1L2B-AS1	PABPC1L2B-AS1	--
chr9	110250689	110250707	5	6.4e-07	0.12603	-0.126032	5.24334e-07	--	--	--	KLF4	--	chr9_110249748_110252660	--	KLF4	--	chr9_110249748_110252660
chr2	240241153	240241263	14	0.55686	0.71317	-0.156307	5.40086e-07	--	--	--	HDAC4	--	--	--	HDAC4	--	--
chr10	135482796	135482826	7	0.63686	0.45923	0.17763	5.42007e-07	DUX4L11	DUX4L11	--	--	DUX4L10	chr10_135477932_135498572	--	--	--	chr10_135477932_135498572
chr14	106179028	106179113	7	0.68652	0.84421	-0.157694	5.42007e-07	--	--	--	--	--	--	chr14	--	--	--
chr16	4730894	4731070	11	0.68697	0.56669	0.120281	5.42007e-07	--	--	--	MGRN1	--	--	chr16	MGRN1	--	--
chr19	14486828	14486937	11	0.43504	0.26075	0.174292	5.42007e-07	--	--	--	--	--	--	--	--	--	--
chr3	23528677	23528891	5	0.90596	0.67181	0.23415	5.42007e-07	--	--	--	UBE2E2	--	--	--	UBE2E2	--	--
chr8	143859668	143859717	5	0.58904	0.8076	-0.218556	5.42007e-07	LYNX1	LYNX1	--	--	--	--	chr8	--	LYNX1	--
chrX	20134915	20134961	7	0.48567	0.25966	0.226012	5.42007e-07	MAP7D2	MAP7D2	MAP7D2	--	--	chrX_20134203_20135350	--	MAP7D2	MAP7D2	chrX_20134203_20135350
chrX	39590203	39590253	5	0.15171	0.022836	0.128877	5.42007e-07	--	--	--	--	--	--	--	--	--	--
chr12	740479	740623	10	0.68948	0.81908	-0.1296	5.45083e-07	LOC100049716	--	--	LOC100049716,NINJ2	--	--	--	NINJ2,LOC100049716	LOC100049716	--
chr10	45719660	45719795	16	0.48048	0.69592	-0.215434	5.4639e-07	--	--	--	--	--	chr10_45719712_45720203	chr10	--	--	--
chr4	191013941	191014209	18	0.64966	0.528	0.121652	5.50749e-07	--	--	--	--	DUX4L2	--	chr4	--	--	--
chr2	71116187	71116204	8	0.2063	0.065069	0.141227	5.50816e-07	--	--	--	LINC01143	--	chr2_71115927_71116412	chr2	LINC01143	--	--
chr6	151134372	151134419	8	0.69113	0.84264	-0.151517	5.50816e-07	--	--	--	PLEKHG1	--	--	--	PLEKHG1	--	--
chr5	140856931	140857069	14	0.44219	0.32872	0.113468	5.57609e-07	--	--	PCDHGC3	PCDHGB5,PCDHGA10,PCDHGB4,PCDHGB1,PCDHGA12,PCDHGB2,PCDHGA2,PCDHGA9,PCDHGA8,PCDHGB3,PCDHGC3,PCDHGA11,PCDHGA6,PCDHGB6,PCDHGA5,PCDHGA1,PCDHGA4,PCDHGB7,PCDHGA3,PCDHGA7	--	--	chr5	PCDHGB5,PCDHGA10,PCDHGB4,PCDHGB1,PCDHGA12,PCDHGB2,PCDHGA2,PCDHGA9,PCDHGA8,PCDHGB3,PCDHGC3,PCDHGA11,PCDHGA6,PCDHGB6,PCDHGA5,PCDHGA1,PCDHGA4,PCDHGB7,PCDHGA3,PCDHGA7	--	--
chr5	176308390	176308467	5	0.69251	0.91697	-0.22446	5.6059e-07	--	--	HK3	--	UNC5A	--	--	HK3	--	--
chr19	927923	928287	13	0.62643	0.4421	0.18433	5.60866e-07	--	--	--	ARID3A	--	--	chr19	ARID3A	--	--
chr13	112997296	112997356	12	0.78841	0.89117	-0.102754	5.63038e-07	--	--	--	--	--	chr13_112997192_112997717	chr13	--	--	--
chr17	75372450	75372768	7	0.077145	0.29671	-0.21957	5.63038e-07	2021-09-09	--	2021-09-09	2021-09-09	--	--	chr17	2021-09-09	2021-09-09	--
chr17	80673540	80673822	7	0.95868	0.81702	0.141668	5.63038e-07	FN3KRP,LOC101929552	FN3KRP	LOC101929552	--	--	--	chr17	LOC101929552	LOC101929552	--
chr20	57427046	57427174	11	0.3683	0.49647	-0.128171	5.63038e-07	GNAS,GNAS-AS1	GNAS,GNAS-AS1	--	GNAS	--	chr20_57426729_57427047	chr20	GNAS	--	--
chr7	33944695	33944724	12	0.15414	0.0086535	0.145484	5.63038e-07	BMPER	--	BMPER	--	--	chr7_33943665_33945509	--	BMPER	BMPER	chr7_33943665_33945509
chr7	50850388	50850556	27	0.60677	0.50063	0.106149	5.66085e-07	--	--	--	GRB10	--	chr7_50849752_50850871	--	GRB10	--	--
chr1	205272612	205272731	8	0.97912	0.86897	0.110152	5.68119e-07	--	--	NUAK2	--	--	--	--	NUAK2	--	--
chr14	55346069	55346483	8	0.83956	0.65461	0.184946	5.68119e-07	MIR4308	MIR4308	--	GCH1	--	--	--	GCH1	--	--
chr8	1951001	1951073	21	0.51387	0.35103	0.162841	5.70006e-07	--	--	KBTBD11	--	--	chr8_1949245_1951390	--	KBTBD11	--	--
chr13	20966322	20966332	5	0.9978	0.88807	0.109722	5.77205e-07	--	--	--	--	--	chr13_20965958_20966509	--	--	--	--
chr18	21749219	21749516	5	0.9707	0.81044	0.160266	5.77205e-07	--	--	--	OSBPL1A	--	--	--	OSBPL1A	--	--
chr21	38372171	38372334	5	0.97923	0.83117	0.148057	5.77205e-07	--	--	--	--	--	--	--	--	--	--
chrY	15683348	15683450	5	0.99069	0.87172	0.118973	5.77205e-07	--	--	--	--	--	--	--	--	--	--
chr1	43967931	43968042	9	0.6786	0.86801	-0.189401	5.77438e-07	--	--	--	--	--	--	--	--	--	--
chr14	36993917	36993976	13	0.29689	0.17535	0.121542	5.81517e-07	--	--	--	--	NKX2-1-AS1	chr14_36993488_36994488	chr14	--	--	--
chr14	86861355	86861445	7	0.9679	0.85051	0.11739	5.84901e-07	--	--	--	--	--	--	--	--	--	--
chr19	29284553	29284574	7	0.18286	0.050796	0.132064	5.84901e-07	MAN1A2P1	MAN1A2P1	--	--	--	chr19_29284313_29285010	--	--	--	--
chr2	1747200	1747230	7	0.13599	0.012666	0.123319	5.84901e-07	--	--	--	PXDN	--	chr2_1746833_1748971	--	PXDN	--	chr2_1746833_1748971
chr12	130646739	130646755	8	0.20537	0.073789	0.131582	5.8596e-07	FZD10,FZD10-AS1	FZD10,FZD10-AS1	--	--	--	chr12_130645327_130648988	--	--	FZD10	chr12_130645327_130648988
chrX	45711220	45711268	13	0.34904	0.16347	0.185574	5.95936e-07	LOC401585	LOC401585	--	--	--	--	chrX	--	LOC401585	--
chr19	13122931	13122936	5	0.51595	0.29502	0.22093	5.96817e-07	--	--	--	NFIX	--	chr19_13120986_13124368	chr19	NFIX	--	--
chr19	5081363	5081607	11	0.96144	0.83933	0.122118	6.0483e-07	--	--	--	KDM4B	--	--	--	KDM4B	--	--
chr19	2721589	2721606	7	0.11844	0.0050015	0.113437	6.1099e-07	DIRAS1	DIRAS1	--	--	--	chr19_2720630_2721783	chr19	--	DIRAS1	chr19_2720630_2721783
chr2	105474370	105474400	13	0.059437	0.17713	-0.117696	6.11142e-07	--	--	POU3F3	--	--	--	chr2	POU3F3	--	--
chr19	47152074	47152097	9	0.27263	0.43915	-0.166518	6.11336e-07	--	--	DACT3	--	--	chr19_47151768_47153125	--	DACT3	--	--
chr6	170557142	170557232	13	0.75959	0.60831	0.151277	6.16005e-07	--	--	--	--	--	--	--	--	--	--
chr10	44881847	44881881	5	0.20268	0.050218	0.152463	6.16654e-07	CXCL12	CXCL12	--	--	--	chr10_44879714_44882391	--	--	--	chr10_44879714_44882391
chr3	147127592	147127610	5	0.18538	0.080054	0.105328	6.16654e-07	ZIC1	--	ZIC1	--	--	chr3_147126988_147128999	--	ZIC1	ZIC1	chr3_147126988_147128999
chr9	126859227	126859462	5	0.32777	0.1991	0.128673	6.16654e-07	--	--	--	--	--	--	--	--	--	--
chrX	152966184	152966324	8	0.6365	0.80458	-0.168081	6.16654e-07	--	--	BCAP31	--	--	--	--	BCAP31	--	--
chr2	129659325	129659689	20	0.41588	0.55413	-0.138256	6.17347e-07	--	--	--	--	--	chr2_129659681_129659947,chr2_129659299_129659568	chr2	--	--	--
chr6	74024486	74024573	19	0.2969	0.18166	0.115235	6.19422e-07	--	--	--	--	--	chr6_74024402_74025020	--	--	--	--
chr21	45626206	45626272	7	0.86655	0.97057	-0.104022	6.21215e-07	--	--	--	--	--	--	--	--	--	--
chr10	81003476	81003521	9	0.073303	0.19979	-0.126483	6.27499e-07	--	--	--	ZMIZ1	--	chr10_81002109_81003687	--	ZMIZ1	--	--
chrY	13585579	13585616	7	0.92953	0.80774	0.121787	6.35126e-07	--	--	--	--	--	chrY_13585173_13586108	--	--	--	--
chr1	23203460	23203512	5	0.66272	0.85447	-0.191756	6.36291e-07	--	--	--	EPHB2	--	--	--	EPHB2	--	--
chr14	50160529	50160565	5	0.17696	0.015134	0.161826	6.36291e-07	--	--	--	KLHDC1	--	--	chr14	KLHDC1	--	--
chr4	16039138	16039192	5	0.41799	0.76903	-0.351035	6.36291e-07	--	--	--	PROM1	--	--	--	PROM1	--	--
chr7	28448058	28448086	5	0.47895	0.72987	-0.250923	6.36291e-07	--	--	--	CREB5	--	--	chr7	CREB5	--	--
chr7	73398276	73398336	5	0.94671	0.75934	0.187371	6.36291e-07	--	--	--	--	--	--	--	--	--	--
chrX	132776628	132776715	5	0.95166	0.84718	0.104475	6.36291e-07	--	--	--	GPC3	--	--	--	GPC3	--	--
chr2	202901287	202901363	8	0.53519	0.69969	-0.1645	6.46528e-07	--	--	FZD7	--	--	--	chr2	FZD7	--	--
chr20	62086197	62086507	8	0.48904	0.71721	-0.228176	6.46528e-07	--	--	--	KCNQ2	--	--	chr20	KCNQ2	--	--
chr9	98917061	98917410	6	0.71691	0.90163	-0.184716	6.46528e-07	--	--	--	--	--	--	--	--	--	--
chr1	22150070	22150163	12	0.23108	0.39304	-0.161957	6.54118e-07	--	--	LDLRAD2,HSPG2	HSPG2	--	--	chr1	HSPG2,LDLRAD2	--	--
chr1	11958357	11958385	5	0.25833	0.47514	-0.216813	6.57886e-07	--	--	--	--	--	--	--	--	--	--
chr16	73657028	73657097	5	0.86152	0.98167	-0.120152	6.57886e-07	--	--	--	--	--	--	--	--	--	--
chr7	5148015	5148050	5	0.97844	0.84535	0.133097	6.57886e-07	--	--	--	--	--	--	--	--	--	--
chr8	82192244	82192327	5	0.47448	0.19886	0.275619	6.57886e-07	FABP5	FABP5	--	--	--	--	chr8	--	FABP5	--
chr21	43681778	43681903	7	0.28039	0.51651	-0.23611	6.58873e-07	--	--	--	ABCG1	--	--	--	ABCG1	--	--
chr20	33064219	33064258	15	0.32459	0.52251	-0.197911	6.60686e-07	--	--	--	ITCH	--	--	--	ITCH	--	--
chrX	135961680	135962120	6	0.31418	0.13365	0.180531	6.61449e-07	SNORD61	SNORD61	--	RBMX	--	chrX_135962102_135962951	chrX	RBMX	SNORD61	chrX_135962102_135962951
chr11	7272795	7272921	16	0.12006	0.22641	-0.106349	6.61551e-07	SYT9	SYT9	--	--	--	chr11_7272757_7274235	--	--	SYT9	chr11_7272757_7274235
chr5	179008052	179008289	7	0.45847	0.65539	-0.196917	6.72676e-07	--	--	--	RUFY1	--	--	--	RUFY1	--	--
chr4	1107290	1107370	20	0.28092	0.4051	-0.124182	6.72769e-07	RNF212,LOC105374344	RNF212,LOC105374344	RNF212	--	TMED11P	chr4_1107125_1107728	--	RNF212	RNF212,LOC105374344	chr4_1107125_1107728
chr5	131593484	131593532	10	0.18307	0.078698	0.104369	6.7825e-07	PDLIM4	--	PDLIM4	PDLIM4	--	chr5_131593039_131593813	--	PDLIM4	PDLIM4	chr5_131593039_131593813
chr21	44259731	44260133	6	0.70745	0.42238	0.285071	6.78512e-07	--	--	--	--	--	--	chr21	--	--	--
chr6	292236	292359	8	0.37738	0.66576	-0.288372	6.78512e-07	DUSP22	--	DUSP22	--	--	chr6_291948_292839	--	DUSP22	DUSP22	chr6_291948_292839
chr1	40425816	40425989	11	0.29371	0.18342	0.110295	6.80267e-07	--	--	--	MFSD2A	--	--	--	MFSD2A	--	--
chr3	13245694	13245900	14	0.17532	0.35971	-0.18439	6.80267e-07	--	--	--	--	--	chr3_13245692_13246212	--	--	--	--
chrX	166764	166869	9	0.14903	0.31089	-0.16186	6.896e-07	--	--	--	--	--	chrX_166504_167721	--	--	--	--
chr8	145325626	145325842	8	0.74129	0.54511	0.196182	6.89682e-07	--	--	--	BOP1	--	--	chr8	BOP1	--	--
chr14	100259219	100259235	7	0.22233	0.069744	0.152585	7.0068e-07	EML1	EML1	--	--	--	chr14_100259160_100259542	--	--	--	chr14_100259160_100259542
chr12	133119936	133120021	5	0.81238	0.51258	0.2998	7.02326e-07	--	--	--	FBRSL1	--	--	--	FBRSL1	--	--
chr4	76514519	76514575	5	0.89261	0.7373	0.155309	7.02326e-07	--	--	--	CDKL2	--	--	--	CDKL2	--	--
chr5	1553660	1553750	5	0.93771	0.78425	0.15346	7.02326e-07	--	--	--	--	--	--	chr5	--	--	--
chr5	178421528	178421539	5	0.29251	0.12897	0.163537	7.02326e-07	--	--	GRM6	--	--	chr5_178421225_178422337	--	GRM6	--	chr5_178421225_178422337
chr2	42720132	42720187	18	0.43777	0.30191	0.135861	7.04989e-07	MTA3	MTA3	KCNG3	--	--	chr2_42719784_42722166	--	KCNG3	--	chr2_42719784_42722166
chr2	185463044	185463218	42	0.12927	0.027107	0.102158	7.08016e-07	ZNF804A	ZNF804A	ZNF804A	--	--	chr2_185463208_185463589	chr2	ZNF804A	ZNF804A	chr2_185463208_185463589
chr17	36997460	36997529	16	0.50256	0.67739	-0.174828	7.09555e-07	C17orf98	--	C17orf98	--	--	chr17_36997448_36997661	--	C17orf98	C17orf98	chr17_36997448_36997661
chrX	106515999	106516054	11	0.40269	0.23992	0.16277	7.16453e-07	MYCLP1	--	MYCLP1	--	--	chrX_106515698_106516368	--	MYCLP1	MYCLP1	chrX_106515698_106516368
chr17	1960239	1960272	11	0.064024	0.1651	-0.101076	7.24538e-07	--	--	HIC1	--	--	chr17_1952919_1962328	--	HIC1	--	chr17_1952919_1962328
chr19	46525467	46525567	5	0.32712	0.59667	-0.269547	7.25649e-07	--	--	--	PGLYRP1	--	--	chr19	PGLYRP1	--	--
chr6	149796591	149796681	5	0.9694	0.85915	0.11025	7.25649e-07	--	--	--	ZC3H12D	--	--	--	ZC3H12D	--	--
chr9	39159542	39159575	5	0.84864	0.98377	-0.135132	7.25649e-07	--	--	--	CNTNAP3	--	--	--	CNTNAP3	--	--
chrX	152954419	152954440	5	0.68185	0.29439	0.387455	7.25649e-07	SLC6A8	SLC6A8	--	SLC6A8	--	--	--	SLC6A8	--	--
chrX	131041884	131041971	10	0.86184	0.72482	0.13702	7.26139e-07	--	--	--	--	--	--	--	--	--	--
chr4	85887058	85887076	9	0.13614	0.035421	0.100716	7.27022e-07	WDFY3-AS2,WDFY3	WDFY3-AS2	--	WDFY3	--	chr4_85886808_85887777	--	WDFY3	WDFY3	chr4_85886808_85887777
chr14	60097379	60097401	9	0.020064	0.12345	-0.103386	7.38296e-07	RTN1	--	RTN1	RTN1	--	chr14_60097208_60097553	--	RTN1	RTN1	chr14_60097208_60097553
chrX	150152287	150152403	8	0.75026	0.35273	0.397526	7.49894e-07	HMGB3	--	--	HMGB3	--	chrX_150151106_150152457	--	HMGB3	HMGB3	chrX_150151106_150152457
chr17	20895533	20895589	5	0.80574	0.96957	-0.163827	7.50244e-07	--	--	--	--	--	--	--	--	--	--
chr4	87797514	87797556	5	0.4993	0.24083	0.258468	7.50244e-07	--	--	C4orf36	--	--	--	--	C4orf36	--	--
chr5	158879852	158879953	5	0.56993	0.2805	0.289429	7.50244e-07	--	--	--	LINC01845	--	--	--	LINC01845	--	--
chr7	149492718	149492773	5	0.83889	0.97871	-0.139827	7.50244e-07	--	--	SSPO	SSPO	--	--	--	SSPO	--	--
chrX	69586	69774	18	0.30533	0.40947	-0.104134	7.50473e-07	--	--	--	--	--	chrX_69133_70029	--	--	--	--
chr18	55019770	55019806	10	0.21444	0.073427	0.141017	7.52088e-07	ST8SIA3	--	ST8SIA3	--	--	chr18_55019707_55021605	--	ST8SIA3	ST8SIA3	chr18_55019707_55021605
chrX	48334628	48334801	32	0.44509	0.32496	0.120131	7.52343e-07	FTSJ1	--	FTSJ1	FTSJ1	--	chrX_48334229_48335036	--	FTSJ1	FTSJ1	chrX_48334229_48335036
chrX	131623155	131623335	27	0.35616	0.2398	0.116361	7.53417e-07	--	--	--	MBNL3	--	chrX_131623144_131624115	--	MBNL3	--	chrX_131623144_131624115
chr2	107084371	107084391	7	0.87545	0.98984	-0.114394	7.56116e-07	RGPD3	--	--	RGPD3	--	chr2_107082328_107084936	--	RGPD3	RGPD3	chr2_107082328_107084936
chrX	106750592	106750676	13	0.35182	0.21165	0.140177	7.57765e-07	--	--	--	--	--	chrX_106749879_106750862	--	--	--	--
chr8	96705738	96705852	10	0.30176	0.49699	-0.195228	7.59934e-07	--	--	--	C8orf37-AS1	--	--	--	C8orf37-AS1	--	--
chr5	159399696	159399732	9	0.16326	0.055621	0.107635	7.68017e-07	--	--	ADRA1B	--	--	chr5_159399004_159399928	--	ADRA1B	--	--
chr15	45328242	45328345	15	0.37523	0.26132	0.113909	7.68541e-07	--	--	--	SORD	--	--	--	SORD	--	--
chr19	55944874	55944926	12	0.40457	0.25329	0.151279	7.70819e-07	--	--	SHISA7	--	--	chr19_55944450_55945168	--	SHISA7	--	--
chrX	18443515	18443545	7	0.31623	0.15334	0.162886	7.70819e-07	CDKL5	CDKL5	--	--	--	chrX_18443120_18444426	--	--	CDKL5	chrX_18443120_18444426
chrX	42637252	42637271	7	0.72706	0.912	-0.184939	7.70819e-07	PPP1R2P9	--	PPP1R2P9	--	--	chrX_42637008_42637383	--	PPP1R2P9	PPP1R2P9	chrX_42637008_42637383
chr19	36912597	36912621	5	0.17345	0.029725	0.143726	7.71056e-07	--	--	LOC644189	--	--	chr19_36912260_36912881	--	LOC644189	--	chr19_36912260_36912881
chr19	56540199	56540351	5	0.84656	0.96144	-0.114883	7.71056e-07	--	--	--	NLRP5	--	--	--	NLRP5	--	--
chr7	152283686	152283740	5	0.97182	0.79624	0.175577	7.71056e-07	--	--	--	--	--	--	--	--	--	--
chrX	3262826	3262843	5	0.54053	0.29723	0.243305	7.71056e-07	--	--	--	MXRA5	--	--	chrX	MXRA5	--	--
chrX	64772165	64772192	5	0.80342	0.9554	-0.151982	7.71056e-07	FRMD8P1	--	FRMD8P1	--	--	chrX_64771406_64772193	--	FRMD8P1	FRMD8P1	--
chr19	38042231	38042267	14	0.31246	0.20918	0.103288	7.80638e-07	ZNF571-AS1,ZNF540	ZNF571-AS1,ZNF540	--	ZNF571-AS1	--	--	chr19	ZNF571-AS1	ZNF571-AS1,ZNF540	--
chr15	101680316	101680427	7	0.76376	0.93114	-0.167375	7.8496e-07	--	--	--	--	--	--	--	--	--	--
chr2	120048457	120048975	9	0.22594	0.45851	-0.232575	7.86243e-07	--	--	--	--	--	--	--	--	--	--
chr8	145494687	145494893	9	0.65272	0.84335	-0.190631	7.86243e-07	--	--	--	--	--	chr8_145494447_145494712	chr8	--	--	--
chr6	52172047	52172138	18	0.50491	0.65857	-0.153659	7.92255e-07	--	--	--	--	--	chr6_52171922_52172147	--	--	--	--
chr12	125161442	125161481	5	0.93229	0.53527	0.397019	7.96664e-07	--	--	--	--	--	--	--	--	--	--
chr12	133195399	133195433	5	0.15422	0.040524	0.113693	7.96664e-07	P2RX2	--	P2RX2	--	--	chr12_133194868_133195544	chr12	P2RX2	P2RX2	chr12_133194868_133195544
chr22	19946495	19946731	5	0.85073	0.96119	-0.110457	7.96664e-07	--	--	--	COMT	--	--	--	COMT	--	--
chrX	82763154	82763168	5	0.45831	0.18062	0.277692	7.96664e-07	POU3F4	POU3F4	--	--	--	--	chrX	--	POU3F4	--
chr15	27832980	27833147	13	0.21741	0.37334	-0.155928	7.97256e-07	--	--	--	--	--	--	--	--	--	--
chr22	29709540	29709551	7	0.50103	0.32306	0.177972	7.98747e-07	--	--	RASL10A	--	GAS2L1	chr22_29709281_29712013	chr22	RASL10A	--	chr22_29709281_29712013
chr2	176972464	176972548	10	0.15518	0.02581	0.129373	8.02024e-07	HOXD11	--	HOXD11	--	--	--	chr2	HOXD11	HOXD11	--
chr19	44202614	44202693	6	0.88253	0.98355	-0.101021	8.03285e-07	--	--	--	--	--	--	chr19	--	--	--
chr21	44897886	44898134	18	0.40027	0.51673	-0.116462	8.14827e-07	LINC00313	LINC00313	LINC00313	LINC00313	--	--	--	LINC00313	LINC00313	--
chr2	170431631	170431820	7	0.85167	0.67103	0.180636	8.15431e-07	FASTKD1	FASTKD1	--	--	--	--	--	--	--	--
chr4	1523199	1523227	8	0.057251	0.23458	-0.177326	8.196e-07	--	--	--	--	--	chr4_1521703_1523281	--	--	--	--
chr8	22260814	22260856	8	0.85778	0.67516	0.182619	8.196e-07	--	--	--	SLC39A14	--	--	--	SLC39A14	--	--
chr8	46941285	46941300	8	0.60749	0.46101	0.146479	8.196e-07	--	--	--	--	--	--	--	--	--	--
chr1	15283999	15284025	5	0.99042	0.83641	0.154008	8.21502e-07	--	--	--	KAZN	--	--	--	KAZN	--	--
chr20	33742056	33742071	5	0.76609	0.97206	-0.205972	8.21502e-07	--	--	--	--	--	--	--	--	--	--
chrX	123093863	123093958	5	0.4794	0.24928	0.23012	8.21502e-07	STAG2	STAG2	--	LOC101928402	--	chrX_123093923_123094582	chrX	LOC101928402	STAG2	chrX_123093923_123094582
chr2	121816220	121816528	8	0.93044	0.77201	0.158434	8.49222e-07	--	--	--	--	--	--	--	--	--	--
chr16	596704	596833	7	0.55655	0.34756	0.208992	8.49853e-07	--	--	CAPN15	CAPN15	--	--	chr16	CAPN15	--	--
chr1	55095022	55095076	5	0.84501	0.98167	-0.136666	8.5097e-07	--	--	--	ACOT11	--	--	--	ACOT11	--	--
chr17	19314674	19314848	10	0.46499	0.60847	-0.14348	8.5097e-07	RNF112	--	RNF112	RNF112	--	--	--	RNF112	RNF112	--
chr9	75340840	75340885	5	0.94853	0.76432	0.184204	8.5097e-07	--	--	--	TMC1	--	--	--	TMC1	--	--
chr17	1961087	1961146	20	0.36877	0.48227	-0.1135	8.53171e-07	--	--	HIC1	--	SMG6	chr17_1952919_1962328	--	HIC1	--	chr17_1952919_1962328
chr22	18702554	18702640	12	0.77642	0.61037	0.166044	8.54019e-07	PPP1R26P4	PPP1R26P4	--	--	--	chr22_18702544_18702991	--	--	PPP1R26P4	chr22_18702544_18702991
chr7	146484123	146484419	12	0.74593	0.84993	-0.104009	8.54019e-07	--	--	--	CNTNAP2	--	--	--	CNTNAP2	--	--
chr10	112290254	112290331	12	0.382	0.5481	-0.1661	8.62118e-07	--	--	--	--	--	chr10_112289947_112290305	chr10	--	--	--
chr11	67759247	67759293	11	0.67	0.83696	-0.166956	8.62118e-07	--	--	UNC93B1	--	--	chr11_67758154_67759445	--	UNC93B1	--	--
chr15	28753439	28753481	7	0.23186	0.42812	-0.196252	8.64789e-07	ABCB10P4	--	ABCB10P4	--	--	chr15_28753439_28753940	--	ABCB10P4	ABCB10P4	chr15_28753439_28753940
chr20	58796770	58797076	6	0.61137	0.8093	-0.19793	8.65785e-07	--	--	--	MIR646HG	--	--	--	MIR646HG	--	--
chr20	58508721	58508756	13	0.46153	0.28627	0.175261	8.76642e-07	FAM217B,SYCP2	FAM217B,SYCP2	--	--	--	chr20_58507755_58509517	--	--	FAM217B,SYCP2	chr20_58507755_58509517
chr1	2792103	2792221	5	0.64292	0.78561	-0.142687	8.775e-07	--	--	--	--	--	--	--	--	--	--
chr5	178421513	178421520	5	0.21855	0.098071	0.120483	8.775e-07	--	--	GRM6	--	--	chr5_178421225_178422337	--	GRM6	--	chr5_178421225_178422337
chrX	104360721	104360757	5	0.79825	0.93097	-0.132725	8.775e-07	--	--	--	IL1RAPL2	--	--	--	IL1RAPL2	--	--
chrY	15815052	15815071	5	0.49796	0.78525	-0.28729	8.775e-07	TMSB4Y	TMSB4Y	--	--	--	--	chrY	--	TMSB4Y	--
chr1	31280329	31280381	11	0.3412	0.52909	-0.18789	8.78185e-07	--	--	--	--	--	chr1_31280121_31280512	--	--	--	--
chr3	52309622	52309832	10	0.7695	0.6124	0.157105	8.78401e-07	--	--	--	WDR82	--	--	--	WDR82	--	--
chr20	17915034	17915325	7	0.91256	0.71121	0.201344	8.80007e-07	--	--	--	--	--	--	--	--	--	--
chr5	87440264	87440339	13	0.292	0.1114	0.180599	8.8832e-07	--	--	--	--	--	--	--	--	--	--
chr7	461059	461141	12	0.71707	0.8787	-0.161626	8.91383e-07	--	--	--	--	--	chr7_461119_461606	chr7	--	--	--
chr10	60936990	60937049	11	0.12298	0.014956	0.108023	8.9627e-07	CCEPR,PHYHIPL	CCEPR,PHYHIPL	--	PHYHIPL	--	chr10_60935827_60937049	--	PHYHIPL	PHYHIPL	chr10_60935827_60937049
chr10	135237977	135238060	30	0.25178	0.3641	-0.112317	8.97108e-07	SPRN	--	SPRN	SPRN	--	chr10_135236687_135238237	chr10	SPRN	SPRN	chr10_135236687_135238237
chr10	80996183	80996287	9	0.65563	0.80939	-0.15376	8.97218e-07	--	--	--	ZMIZ1	--	--	--	ZMIZ1	--	--
chr15	33603407	33603454	7	0.16214	0.016956	0.145182	8.97218e-07	LOC101928134,RYR3	LOC101928134	--	RYR3	--	chr15_33602816_33604003	--	RYR3	RYR3	chr15_33602816_33604003
chr2	105275939	105276115	14	0.30837	0.47323	-0.164866	9.00252e-07	--	--	--	--	--	chr2_105275588_105275940	chr2	--	--	--
chr1	228246913	228246977	11	0.28992	0.15694	0.132981	9.02575e-07	--	--	WNT3A	--	--	chr1_228246631_228247197	--	WNT3A	--	--
chr11	46369247	46369316	22	0.4376	0.57561	-0.138017	9.02575e-07	DGKZ	--	DGKZ	DGKZ	--	chr11_46368650_46369660	--	DGKZ	DGKZ	chr11_46368650_46369660
chr11	73053693	73053731	5	0.81045	0.96818	-0.157738	9.02575e-07	--	--	--	ARHGEF17	--	chr11_73053648_73054302	--	ARHGEF17	--	--
chr14	19585016	19585327	5	0.80771	0.9593	-0.151587	9.02575e-07	--	--	--	--	POTEG	--	--	--	--	--
chr17	77721559	77721584	5	0.11006	4.4e-07	0.110058	9.02575e-07	--	--	--	--	--	chr17_77721246_77722497	--	--	--	--
chr4	34973675	34973740	5	0.95985	0.81716	0.142685	9.02575e-07	--	--	--	--	--	--	--	--	--	--
chr7	130130720	130130773	9	0.3293	0.51253	-0.183231	9.06803e-07	MESTIT1,MEST	MEST	MESTIT1	MEST	--	chr7_130130739_130133111	chr7	MESTIT1,MEST	MESTIT1,MEST	chr7_130130739_130133111
chr11	74442307	74442323	7	0.14515	0.025686	0.119467	9.11861e-07	CHRDL2	--	CHRDL2	--	--	chr11_74442260_74442874	--	CHRDL2	CHRDL2	chr11_74442260_74442874
chr22	50716635	50716711	7	0.82298	0.9831	-0.160121	9.11861e-07	--	--	PLXNB2	PLXNB2	--	chr22_50716018_50716656	chr22	PLXNB2	--	--
chrX	54556609	54556637	7	0.22789	0.057117	0.170774	9.11861e-07	GNL3L	GNL3L	--	--	--	chrX_54556428_54556959	--	--	GNL3L	chrX_54556428_54556959
chr7	62814224	62814280	13	0.56728	0.43778	0.129499	9.20026e-07	--	--	--	--	--	chr7_62814101_62814402	--	--	--	--
chr7	154706134	154706393	20	0.39819	0.27944	0.118753	9.24267e-07	--	--	--	--	--	--	chr7	--	--	--
chr1	16472959	16473143	18	0.61302	0.72647	-0.113455	9.27241e-07	--	--	--	EPHA2	--	--	chr1	EPHA2	--	--
chr12	34500419	34500587	23	0.65031	0.53434	0.115972	9.27241e-07	--	--	--	--	--	chr12_34500550_34500814	chr12	--	--	--
chr16	33295115	33295295	7	0.91979	0.79411	0.125678	9.27241e-07	--	--	--	--	--	--	--	--	--	--
chr17	7223272	7223305	7	0.96539	0.84621	0.119178	9.27241e-07	--	--	--	NEURL4	--	--	--	NEURL4	--	--
chr19	40394613	40394690	5	0.97547	0.84348	0.131984	9.27241e-07	--	--	--	FCGBP	--	--	chr19	FCGBP	--	--
chr22	21983338	21983344	5	0.71976	0.88623	-0.166471	9.27241e-07	--	--	YDJC	--	--	chr22_21982786_21984484	--	YDJC	--	chr22_21982786_21984484
chr5	21651630	21651678	7	0.80642	0.92513	-0.118715	9.27241e-07	--	--	--	--	--	--	--	--	--	--
chr7	73118736	73118934	5	0.44475	0.22069	0.224068	9.27241e-07	--	--	STX1A	STX1A	--	chr7_73118500_73118749	chr7	STX1A	--	--
chr8	20054367	20054426	5	0.036962	0.21925	-0.182291	9.27241e-07	ATP6V1B2	ATP6V1B2	--	--	--	--	chr8	--	ATP6V1B2	--
chrX	152190669	152190725	5	0.92313	0.79675	0.126378	9.27241e-07	--	--	--	--	--	--	--	--	--	--
chrX	44900137	44900232	5	0.86777	0.98725	-0.119471	9.27241e-07	--	--	--	KDM6A	--	--	--	KDM6A	--	--
chrX	53111464	53111602	14	0.24169	0.10756	0.134126	9.27241e-07	TSPYL2	TSPYL2	TSPYL2	--	GPR173	chrX_53111281_53112016	--	TSPYL2	TSPYL2	chrX_53111281_53112016
chrX	48748600	48748734	15	0.41626	0.25598	0.160278	9.32016e-07	--	--	--	--	TIMM17B	chrX_48748397_48749372	--	--	--	--
chr10	135486103	135486134	8	0.63235	0.48473	0.147612	9.38374e-07	DUX4L12	DUX4L12	--	--	DUX4L11	chr10_135477932_135498572	--	--	--	chr10_135477932_135498572
chrX	154255204	154255371	45	0.43584	0.32482	0.111018	9.48195e-07	FUNDC2	--	FUNDC2	FUNDC2	--	chrX_154254915_154255696	--	FUNDC2	FUNDC2	chrX_154254915_154255696
chr1	870968	871207	32	0.45199	0.5532	-0.101213	9.49709e-07	--	--	SAMD11	SAMD11	--	chr1_869332_871872	--	SAMD11	--	--
chr6	45726608	45726684	5	0.51804	0.73726	-0.219219	9.59222e-07	--	--	--	--	--	--	--	--	--	--
chr7	105058292	105058331	5	0.94443	0.79982	0.144605	9.59222e-07	--	--	--	--	--	--	--	--	--	--
chr8	143531026	143531047	5	0.14785	0.031062	0.116788	9.59222e-07	--	--	--	--	--	--	chr8	--	--	--
chr19	8399827	8399864	11	0.21079	0.055983	0.154804	9.62651e-07	--	--	KANK3	--	--	chr19_8397958_8400461	--	KANK3	--	--
chr9	44843041	44843173	22	0.67538	0.52615	0.149232	9.63746e-07	--	--	--	--	--	--	chr9	--	--	--
chr18	14999562	14999581	9	0.53576	0.35732	0.178444	9.65283e-07	LOC100887076	--	LOC100887076	--	--	chr18_14997380_15000542	--	LOC100887076	LOC100887076	chr18_14997380_15000542
chr19	54742147	54742158	5	0.98902	0.8705	0.118524	9.9201e-07	--	--	--	LILRB3	--	--	--	LILRB3	--	--
chr22	19014089	19014308	5	0.1479	0.33925	-0.191353	9.9201e-07	--	--	--	DGCR5	--	--	--	DGCR5	--	--
chr5	139144071	139144078	5	0.24277	0.054944	0.187824	9.9201e-07	--	--	--	--	--	chr5_139143965_139144177	chr5	--	--	--
chr8	144566323	144566430	5	0.30572	0.52778	-0.222061	9.9201e-07	--	--	--	ZC3H3	--	--	chr8	ZC3H3	--	--
chrX	135333637	135333762	16	0.26568	0.15843	0.107248	9.9201e-07	MAP7D3	MAP7D3	MAP7D3	MAP7D3	--	chrX_135332893_135333726	chrX	MAP7D3	MAP7D3	chrX_135332893_135333726
chr19	18913180	18913204	6	0.77721	0.96294	-0.185733	1.02556e-06	--	--	--	--	--	--	--	--	--	--
chr18	55095923	55095949	11	0.22636	0.10517	0.121194	1.02681e-06	--	--	--	--	--	chr18_55094825_55096310	--	--	--	--
chr4	39527370	39527408	7	0.79395	0.89875	-0.104798	1.02681e-06	--	--	--	UGDH	--	--	chr4	UGDH	--	--
chr12	61846496	61846521	5	0.96966	0.77806	0.1916	1.02708e-06	--	--	--	--	--	--	--	--	--	--
chr9	115834854	115834894	5	0.29	0.58522	-0.295221	1.02708e-06	--	--	--	--	--	--	chr9	--	--	--
chr14	38057641	38057752	12	0.20046	0.099869	0.100595	1.02949e-06	--	--	--	--	FOXA1	chr14_38057138_38057798	--	--	--	--
chr11	122427445	122427527	11	0.52462	0.37096	0.15365	1.03607e-06	--	--	--	--	--	--	--	--	--	--
chr8	29386604	29386762	12	0.7393	0.85183	-0.112523	1.03886e-06	--	--	--	--	--	--	--	--	--	--
chr11	1403691	1403796	10	0.62696	0.45076	0.176199	1.03937e-06	--	--	--	--	--	--	chr11	--	--	--
chrX	119005478	119005758	42	0.39235	0.29088	0.101467	1.04842e-06	NDUFA1,RNF113A	NDUFA1	NDUFA1,RNF113A	--	--	chrX_119005251_119006217	--	NDUFA1,RNF113A	NDUFA1,RNF113A	chrX_119005251_119006217
chr19	48363620	48363672	10	0.46249	0.62026	-0.157774	1.05193e-06	TPRX2P	--	--	TPRX2P	--	chr19_48363560_48364160	--	TPRX2P	TPRX2P	chr19_48363560_48364160
chrX	72222727	72222812	27	0.57668	0.44762	0.12906	1.05193e-06	PABPC1L2B-AS1,PABPC1L2B	PABPC1L2B-AS1,PABPC1L2B	--	--	--	--	chrX	--	PABPC1L2B-AS1	--
chrX	153718833	153718910	12	0.40697	0.23841	0.168559	1.05654e-06	SLC10A3	--	SLC10A3	SLC10A3	--	chrX_153718654_153719455	--	SLC10A3	SLC10A3	chrX_153718654_153719455
chrX	153991327	153991408	11	0.41938	0.20853	0.210851	1.05654e-06	DKC1	--	--	DKC1	--	chrX_153990840_153991831	--	DKC1	DKC1	chrX_153990840_153991831
chr3	44283166	44283303	5	0.99014	0.88059	0.109554	1.06044e-06	TOPAZ1	TOPAZ1	--	--	--	chr3_44283239_44283838	chr3	--	TOPAZ1	chr3_44283239_44283838
chr12	9679746	9680068	10	0.69738	0.85725	-0.159879	1.06326e-06	--	--	--	--	--	--	--	--	--	--
chr17	81153458	81153524	11	0.76178	0.59415	0.167632	1.06654e-06	--	--	--	--	--	--	--	--	--	--
chr22	30970551	30970625	15	0.31852	0.51277	-0.194249	1.06682e-06	GAL3ST1	GAL3ST1	GAL3ST1	--	PES1	--	--	GAL3ST1	GAL3ST1	--
chr5	179740673	179740825	19	0.70107	0.53048	0.170596	1.06686e-06	--	--	GFPT2	GFPT2	--	chr5_179740710_179741121	chr5	GFPT2	--	--
chr14	101293571	101293659	16	0.35365	0.23654	0.117111	1.06887e-06	--	--	--	MEG3	--	chr14_101293427_101294433	chr14	MEG3	--	--
chr20	43379050	43379262	16	0.39592	0.54346	-0.147543	1.07471e-06	--	--	KCNK15	--	RIMS4	chr20_43378668_43379438	--	KCNK15	--	--
chrX	152863701	152863874	16	0.71523	0.57374	0.141486	1.07471e-06	LOC105373383	LOC105373383	--	FAM58A	--	--	chrX	FAM58A	--	--
chr21	45122560	45122913	15	0.3363	0.47293	-0.136622	1.07927e-06	--	--	--	--	--	--	--	--	--	--
chr7	2768771	2768857	13	0.77437	0.63717	0.137202	1.07927e-06	--	--	GNA12	AMZ1	--	--	--	GNA12,AMZ1	--	--
chr4	8582915	8582930	7	0.37558	0.55677	-0.181189	1.08551e-06	--	--	GPR78	GPR78	--	chr4_8582036_8583364	--	GPR78	--	chr4_8582036_8583364
chr1	2764199	2764302	13	0.49312	0.33755	0.155571	1.08782e-06	--	--	--	--	--	--	--	--	--	--
chr20	60456545	60456611	5	0.949	0.72502	0.223985	1.09221e-06	--	--	--	CDH4	--	chr20_60456285_60456612	--	CDH4	--	--
chr4	190994640	190994652	5	0.69331	0.43353	0.259783	1.09221e-06	DUX4L6	DUX4L6	--	--	DUX4L7	chr4_190986382_191013609	--	--	--	chr4_190986382_191013609
chrX	48660926	48660959	5	0.55869	0.26883	0.289862	1.09221e-06	HDAC6	HDAC6	HDAC6	HDAC6	--	--	chrX	HDAC6	HDAC6	--
chr17	2886239	2886350	9	0.73311	0.8621	-0.128991	1.10537e-06	--	--	--	RAP1GAP2	--	--	--	RAP1GAP2	--	--
chr17	29799369	29799475	7	0.33902	0.54245	-0.203435	1.10537e-06	--	--	--	RAB11FIP4	--	--	--	RAB11FIP4	--	--
chr17	70636762	70636777	7	0.46192	0.29798	0.163943	1.10537e-06	LINC00511	LINC00511	--	--	--	--	--	--	LINC00511	--
chr7	150811953	150811993	9	0.14842	0.01503	0.133389	1.10537e-06	AGAP3	--	AGAP3	AGAP3	--	--	--	AGAP3	AGAP3	--
chrX	153247360	153247552	24	0.41341	0.28291	0.1305	1.11931e-06	MIR3202-2	MIR3202-2	TMEM187	--	MIR3202-1	chrX_153247498_153248052	chrX	TMEM187	--	--
chr1	62661486	62661538	7	0.081816	0.21269	-0.130874	1.12838e-06	--	--	--	L1TD1	--	--	chr1	L1TD1	--	--
chr19	1019705	1019766	5	0.71942	0.94274	-0.223318	1.12838e-06	RNU6-2	RNU6-2	--	TMEM259	--	--	chr19	TMEM259	--	--
chr16	1482989	1483041	10	0.5847	0.76369	-0.178991	1.13683e-06	--	--	--	--	CCDC154	chr16_1482551_1483201	chr16	--	--	--
chr15	74425445	74425518	13	0.17136	0.068555	0.1028	1.13859e-06	--	--	ISLR2	--	--	chr15_74425091_74428821	--	ISLR2	--	--
chr16	87703608	87703755	8	0.7108	0.87951	-0.168708	1.13859e-06	--	--	--	JPH3	--	--	chr16	JPH3	--	--
chr11	66450772	66450829	7	0.91868	0.76518	0.153495	1.15039e-06	--	--	--	--	SPTBN2	--	--	--	--	--
chr20	62947856	62947878	7	0.21293	0.072106	0.140828	1.15039e-06	--	--	--	--	--	chr20_62947648_62948464	--	--	--	--
chr19	3719106	3719143	9	0.23297	0.44409	-0.21113	1.1506e-06	--	--	--	TJP3	--	--	--	TJP3	--	--
chr18	34854255	34854288	8	0.6241	0.41732	0.206785	1.15741e-06	LOC105372068	LOC105372068	CELF4	CELF4	--	chr18_34854247_34855163	--	CELF4	LOC105372068	chr18_34854247_34855163
chr22	31978305	31978534	17	0.70548	0.59494	0.110548	1.1625e-06	--	--	--	SFI1	--	--	--	SFI1	--	--
chr22	46932498	46932513	9	0.32617	0.1627	0.16347	1.16466e-06	--	--	CELSR1	--	--	chr22_46929317_46934861	--	CELSR1	--	chr22_46929317_46934861
chr3	68981459	68981486	9	0.16759	0.063659	0.103934	1.16466e-06	FAM19A4	--	FAM19A4	FAM19A4	--	chr3_68980783_68982035	--	FAM19A4	FAM19A4	chr3_68980783_68982035
chr7	2091609	2091724	5	0.85615	0.97796	-0.121806	1.16466e-06	--	--	--	MAD1L1	--	--	chr7	MAD1L1	--	--
chrX	70364669	70364690	9	0.51127	0.35263	0.158643	1.16466e-06	NLGN3	NLGN3	NLGN3	--	--	--	--	NLGN3	NLGN3	--
chr19	42891871	42891961	7	0.62067	0.44172	0.17895	1.17003e-06	--	--	--	CNFN	--	--	chr19	CNFN	--	--
chr19	50436337	50436440	7	0.69285	0.83943	-0.146577	1.17003e-06	MIR4751	--	ATF5,MIR4751	--	MIR4751	--	--	ATF5,MIR4751	MIR4751	--
chr19	5322505	5322526	7	0.082744	0.2162	-0.133452	1.17003e-06	--	--	--	PTPRS	--	--	--	PTPRS	--	--
chr14	105153404	105153497	6	0.23526	0.37015	-0.134889	1.18074e-06	--	--	--	--	--	--	--	--	--	--
chr8	222124	222475	6	0.58806	0.79578	-0.207718	1.18074e-06	--	--	--	--	--	--	--	--	--	--
chr2	45236432	45236477	7	0.15391	0.036011	0.117899	1.19504e-06	SIX2	--	SIX2	--	--	chr2_45235511_45237792	--	SIX2	SIX2	chr2_45235511_45237792
chr1	113178390	113178576	11	0.73657	0.61837	0.118202	1.19764e-06	--	--	--	CAPZA1	--	--	--	CAPZA1	--	--
chr13	107351275	107351332	5	0.97181	0.76501	0.206802	1.2014e-06	--	--	--	--	--	--	--	--	--	--
chr20	58508472	58508519	5	0.54139	0.24455	0.296849	1.2014e-06	FAM217B,SYCP2	FAM217B	--	SYCP2	--	chr20_58507755_58509517	--	SYCP2	FAM217B,SYCP2	chr20_58507755_58509517
chr8	81491240	81491296	10	0.28712	0.45734	-0.170221	1.2014e-06	--	--	--	--	--	chr8_81490977_81491336	chr8	--	--	--
chr13	100068203	100068691	13	0.88824	0.77126	0.116981	1.20962e-06	--	--	--	--	--	--	--	--	--	--
chr16	28611885	28612034	11	0.59285	0.73274	-0.139892	1.22222e-06	--	--	--	--	--	chr16_28611946_28612388	chr16	--	--	--
chr17	72916434	72916467	10	0.64118	0.81396	-0.172777	1.2312e-06	--	--	USH1G	--	--	chr17_72915568_72916510	--	USH1G	--	--
chr18	77586010	77586079	12	0.42291	0.26784	0.155074	1.23203e-06	--	--	--	--	--	chr18_77585913_77586856	--	--	--	--
chr7	27170250	27170387	12	0.24842	0.35327	-0.104852	1.23203e-06	HOXA4	--	HOXA4	--	HOXA-AS2	chr7_27169572_27170638	--	HOXA4	HOXA4	chr7_27169572_27170638
chr17	56401787	56401832	17	0.12906	0.25177	-0.122709	1.23467e-06	TSPOAP1-AS1	TSPOAP1-AS1	--	TSPOAP1	--	chr17_56401728_56402343	--	TSPOAP1	--	--
chrX	78622295	78622476	17	0.23664	0.12169	0.114956	1.23467e-06	--	--	--	ITM2A	--	--	--	ITM2A	--	--
chr19	15636200	15636311	6	0.88132	0.72631	0.155015	1.24118e-06	--	--	CYP4F22	--	--	--	--	CYP4F22	--	--
chr22	42776498	42776676	5	0.96572	0.77019	0.195524	1.24118e-06	--	--	NFAM1	--	--	--	--	NFAM1	--	--
chr1	17636592	17637359	11	0.42508	0.61258	-0.187502	1.24429e-06	--	--	--	PADI4	--	--	--	PADI4	--	--
chr15	23115160	23115196	11	0.1393	0.035453	0.103842	1.24429e-06	LOC283683	--	LOC283683	--	--	chr15_23115057_23115471	--	LOC283683	LOC283683	chr15_23115057_23115471
chr10	102484084	102484099	5	0.16321	0.021959	0.141251	1.28601e-06	--	--	--	--	--	--	chr10	--	--	--
chr10	72356020	72356062	5	0.9574	0.81238	0.145023	1.28601e-06	--	--	--	--	PRF1	--	--	--	--	--
chr2	73496242	73496259	10	0.51389	0.73146	-0.217574	1.29067e-06	FBXO41	--	FBXO41	--	--	chr2_73495920_73496910	--	FBXO41	FBXO41	chr2_73495920_73496910
chr19	16318895	16319340	8	0.86908	0.71857	0.150503	1.29641e-06	--	--	AP1M1	AP1M1	--	--	--	AP1M1	--	--
chr11	77597475	77597705	10	0.28692	0.16409	0.122829	1.30648e-06	--	--	--	INTS4,AAMDC	--	--	--	INTS4,AAMDC	--	--
chr7	57271181	57271208	8	0.65402	0.4841	0.169924	1.3193e-06	--	--	--	--	--	chr7_57270847_57271464	--	--	--	--
chr20	62406374	62406614	36	0.60214	0.49296	0.109186	1.32182e-06	--	--	--	ZBTB46	--	chr20_62406463_62407179	chr20	ZBTB46	--	--
chr3	36495116	36495222	10	0.94111	0.82805	0.113062	1.32182e-06	--	--	--	STAC	--	--	--	STAC	--	--
chr11	120008241	120008277	5	0.88591	0.9908	-0.104895	1.32848e-06	--	--	TRIM29	--	--	chr11_120008046_120008710	--	TRIM29	--	chr11_120008046_120008710
chr18	76656273	76656289	5	0.97472	0.84974	0.124985	1.32848e-06	--	--	--	--	--	--	--	--	--	--
chrX	99762592	99762631	5	0.38906	0.18393	0.205132	1.32848e-06	--	--	--	--	--	--	--	--	--	--
chr20	17207434	17207463	13	0.064083	0.1869	-0.122821	1.33105e-06	PCSK2	PCSK2	--	PCSK2	--	--	chr20	PCSK2	PCSK2	--
chr19	45850725	45851142	8	0.61323	0.78983	-0.176595	1.33877e-06	--	--	KLC3	KLC3	--	--	chr19	KLC3	--	--
chr15	98419063	98419098	6	0.53206	0.75148	-0.219417	1.33978e-06	LINC00923	LINC00923	--	--	--	--	--	--	--	--
chrX	139014545	139014601	7	0.247	0.46942	-0.222415	1.34677e-06	--	--	--	--	--	chrX_139013862_139015491	--	--	--	--
chr11	18433554	18434172	31	0.40535	0.30437	0.10097	1.36656e-06	LDHC	LDHC	LDHC	LDHC	--	--	--	LDHC	LDHC	--
chr9	136435466	136435531	11	0.70301	0.54377	0.159239	1.36778e-06	--	--	ADAMTSL2	--	--	--	chr9	ADAMTSL2	--	--
chr1	90612158	90612205	5	0.89888	0.73593	0.162946	1.37253e-06	--	--	--	--	--	--	--	--	--	--
chr13	33295797	33295823	5	0.72271	0.95102	-0.228315	1.37253e-06	--	--	--	PDS5B	--	--	--	PDS5B	--	--
chr17	32624842	32625237	9	0.51946	0.35323	0.166233	1.37253e-06	--	--	--	--	--	--	--	--	--	--
chr12	71112903	71113150	20	0.57082	0.67722	-0.106397	1.38532e-06	--	--	--	PTPRR	--	--	--	PTPRR	--	--
chr2	170624912	170625028	29	0.55639	0.45381	0.102577	1.38749e-06	PTCHD3P2	--	PTCHD3P2	--	--	chr2_170624684_170625480	--	PTCHD3P2	PTCHD3P2	chr2_170624684_170625480
chr1	12600437	12600465	7	0.53922	0.36165	0.177564	1.40217e-06	--	--	--	--	--	chr1_12600347_12600556	--	--	--	--
chrX	153991101	153991216	30	0.45628	0.32001	0.136269	1.40217e-06	DKC1	--	DKC1	--	--	chrX_153990840_153991831	--	DKC1	DKC1	chrX_153990840_153991831
chr16	16452656	16452691	5	0.74038	0.88852	-0.148134	1.41754e-06	--	--	--	PKD1P2	--	--	chr16	PKD1P2	--	--
chr19	15488889	15488903	5	0.39525	0.59849	-0.203242	1.41754e-06	--	--	--	AKAP8	AKAP8L	--	chr19	AKAP8	--	--
chr19	55787567	55787648	5	0.70679	0.89424	-0.187456	1.41754e-06	--	--	--	HSPBP1	--	--	--	HSPBP1	--	--
chr6	37159445	37159630	5	0.47479	0.73767	-0.262875	1.41754e-06	--	--	--	--	--	--	--	--	--	--
chr7	132602474	132602535	5	0.95756	0.85534	0.102226	1.41754e-06	--	--	--	CHCHD3	--	--	--	CHCHD3	--	--
chr4	74719034	74719102	7	0.51014	0.26583	0.244309	1.42869e-06	PF4V1	--	PF4V1	--	--	chr4_74719087_74719339	chr4	PF4V1	PF4V1	chr4_74719087_74719339
chr7	89748670	89748686	7	0.15836	0.038543	0.11982	1.42869e-06	DPY19L2P4	DPY19L2P4	--	STEAP2-AS1	--	chr7_89747892_89749036	--	STEAP2-AS1	DPY19L2P4	chr7_89747892_89749036
chr16	74443680	74443911	5	0.9713	0.85825	0.113052	1.4686e-06	--	--	CLEC18B	CLEC18B	--	--	--	CLEC18B	--	--
chr9	39603920	39603987	5	0.54187	0.29887	0.243002	1.4686e-06	--	--	--	--	--	--	chr9	--	--	--
chr21	15095840	15095855	9	0.77142	0.61242	0.159001	1.47212e-06	--	--	--	--	--	chr21_15095651_15096479	--	--	--	--
chr19	57683163	57683220	6	0.081129	0.19795	-0.116816	1.4844e-06	--	--	--	--	--	--	chr19	--	--	--
chr10	110226377	110226408	7	0.11799	0.24281	-0.124819	1.48999e-06	--	--	--	--	--	chr10_110225927_110226465	--	--	--	--
chr19	13347174	13347271	7	0.95592	0.8537	0.102216	1.48999e-06	--	--	--	CACNA1A	--	chr19_13346962_13347346	--	CACNA1A	--	--
chr14	74994041	74994349	5	0.84926	0.97102	-0.12176	1.51701e-06	--	--	LTBP2	LTBP2	--	--	--	LTBP2	--	--
chr22	19706489	19706557	5	0.015916	0.14494	-0.129019	1.51701e-06	SEPT5-GP1BB	--	--	SEPT5-GP1BB,SEPT5	--	chr22_19705510_19706557	--	SEPT5-GP1BB,SEPT5	SEPT5-GP1BB	chr22_19705510_19706557
chr3	74663557	74663577	5	0.18228	0.035852	0.146425	1.51701e-06	--	--	--	--	--	chr3_74663506_74664121	--	--	--	--
chr5	43511216	43511232	5	0.81601	0.98212	-0.166105	1.51701e-06	--	--	--	C5orf34	--	--	--	C5orf34	--	--
chr7	138458606	138458685	5	0.83879	0.97017	-0.131378	1.51701e-06	ATP6V0A4	--	ATP6V0A4	ATP6V0A4	--	--	--	ATP6V0A4	ATP6V0A4	--
chr15	93165320	93165479	7	0.90857	0.79834	0.110229	1.51807e-06	--	--	--	FAM174B	--	--	--	FAM174B	--	--
chr18	55106836	55106981	7	0.19724	0.064089	0.133152	1.51807e-06	--	--	--	ONECUT2	--	chr18_55103154_55108853	--	ONECUT2	--	--
chrX	46618613	46618688	13	0.35167	0.12747	0.224206	1.52201e-06	SLC9A7	SLC9A7	--	--	--	chrX_46618013_46618969	--	--	SLC9A7	chrX_46618013_46618969
chr18	14859828	14860084	8	0.83798	0.95325	-0.115267	1.52454e-06	--	--	--	--	--	--	--	--	--	--
chr1	228753220	228753283	17	0.75048	0.63965	0.110833	1.52601e-06	RNA5S4	RNA5S4	--	--	RNA5S5	chr1_228744110_228784168	--	--	RNA5S4	chr1_228744110_228784168
chr1	203320377	203320662	9	0.3549	0.21382	0.141085	1.53017e-06	FMOD	FMOD	FMOD	--	--	--	--	FMOD	FMOD	--
chr13	53849202	53849256	7	0.70024	0.86337	-0.163127	1.54764e-06	--	--	--	--	--	--	--	--	--	--
chr16	33262746	33262800	7	0.7706	0.51743	0.253166	1.54764e-06	--	--	TP53TG3B	TP53TG3B	--	chr16_33262006_33262919	--	TP53TG3B	--	chr16_33262006_33262919
chr1	19972203	19972394	10	0.48652	0.63294	-0.146416	1.55323e-06	NBL1	NBL1	NBL1	MINOS1-NBL1,NBL1	--	--	chr1	MINOS1-NBL1,NBL1	NBL1	--
chr14	105995866	105995893	10	0.27914	0.41529	-0.136157	1.55323e-06	--	--	TMEM121	--	--	chr14_105992499_105996414	--	TMEM121	--	chr14_105992499_105996414
chr10	72320353	72320509	6	0.86045	0.96679	-0.106335	1.55561e-06	--	--	--	PALD1	--	--	--	PALD1	--	--
chr16	89258688	89258767	11	0.17224	0.021559	0.150683	1.55588e-06	--	--	CDH15	--	--	chr16_89257752_89259010	chr16	CDH15	--	--
chr11	300535	300891	5	0.80613	0.5389	0.267232	1.56239e-06	IFITM5	IFITM5	--	--	--	--	chr11	--	--	--
chrX	123071285	123071324	5	0.96985	0.84397	0.12588	1.56239e-06	--	--	--	--	--	--	--	--	--	--
chr19	12758310	12758524	28	0.43228	0.54631	-0.114035	1.56359e-06	--	--	MAN2B1	MAN2B1	--	chr19_12758273_12758754	chr19	MAN2B1	--	--
chr1	149145180	149145244	9	0.54266	0.35906	0.183595	1.56958e-06	--	--	--	--	--	--	chr1	--	--	--
chr10	109674565	109674596	7	0.27116	0.12354	0.147625	1.57045e-06	--	--	--	LINC01435	--	chr10_109674196_109674964	--	LINC01435	--	--
chr19	50036469	50036532	7	0.31795	0.44009	-0.122147	1.57045e-06	--	--	--	RCN3	--	--	chr19	RCN3	--	--
chr3	145878884	145878927	7	0.1417	0.034929	0.106766	1.57045e-06	PLOD2	--	PLOD2	--	--	chr3_145878430_145879287	--	PLOD2	PLOD2	chr3_145878430_145879287
chr5	141456150	141456501	7	0.88033	0.71855	0.161779	1.57045e-06	--	--	--	--	--	--	--	--	--	--
chrX	41362212	41362232	7	0.98978	0.83753	0.152248	1.57045e-06	--	--	--	--	--	--	--	--	--	--
chrX	71997301	71997345	16	0.27442	0.1418	0.132627	1.57045e-06	FAM226B	--	FAM226B	--	--	--	--	FAM226B	FAM226B	--
chr11	2721257	2721428	27	0.58056	0.47545	0.105104	1.57676e-06	KCNQ1OT1	KCNQ1OT1	--	KCNQ1	--	chr11_2720410_2722087	--	KCNQ1	KCNQ1OT1	chr11_2720410_2722087
chr2	42361286	42361409	11	0.83511	0.9376	-0.102489	1.58132e-06	--	--	--	--	--	--	--	--	--	--
chr10	118031044	118031090	15	0.17463	0.065105	0.109521	1.58564e-06	--	--	--	GFRA1	--	chr10_118030732_118034230	--	GFRA1	--	chr10_118030732_118034230
chr17	2715372	2715535	5	0.68687	0.94653	-0.259661	1.60912e-06	--	--	--	RAP1GAP2	--	--	--	RAP1GAP2	--	--
chr17	46719415	46719431	5	0.22744	0.1088	0.118642	1.60912e-06	--	--	--	--	--	chr17_46719360_46720234	--	--	--	--
chr18	48638232	48638463	5	0.76754	0.97002	-0.202478	1.60912e-06	--	--	--	--	--	--	--	--	--	--
chrX	146993948	146994144	32	0.36102	0.24325	0.117769	1.6301e-06	FMR1,FMR1-AS1	FMR1-AS1	--	FMR1	--	chrX_146993091_146994200	--	FMR1	FMR1	chrX_146993091_146994200
chrX	48555331	48555467	19	0.52648	0.35857	0.167906	1.6301e-06	SUV39H1	--	--	SUV39H1	--	chrX_48554969_48555563	--	SUV39H1	SUV39H1	chrX_48554969_48555563
chr12	9892225	9892247	7	0.94903	0.82711	0.121916	1.63403e-06	--	--	--	--	--	--	--	--	--	--
chr14	100141575	100141606	14	0.47283	0.62476	-0.151932	1.63403e-06	--	--	HHIPL1	--	--	chr14_100141601_100142051	chr14	HHIPL1	--	--
chr1	58740052	58740399	12	0.75235	0.86167	-0.109321	1.6605e-06	--	--	--	--	--	--	--	--	--	--
chr2	112123799	112123841	5	0.29466	0.1926	0.102058	1.66308e-06	--	--	MIR4435-2HG	MIR4435-2HG	--	--	--	MIR4435-2HG	--	--
chr3	116079073	116079098	5	0.57751	0.83415	-0.256644	1.66308e-06	LSAMP-AS1	--	--	LSAMP-AS1,LSAMP	--	--	--	LSAMP,LSAMP-AS1	LSAMP-AS1	--
chr3	49576219	49576533	5	0.97204	0.80788	0.164158	1.66308e-06	--	--	--	--	--	--	chr3	--	--	--
chr4	6311074	6311125	19	0.10904	0.21412	-0.105083	1.66479e-06	--	--	--	--	--	--	--	--	--	--
chrX	1450501	1450818	7	0.73675	0.85547	-0.118719	1.6658e-06	--	--	--	--	--	--	--	--	--	--
chrX	153607531	153607572	7	0.57601	0.28896	0.287046	1.703e-06	EMD	EMD	--	--	--	chrX_153606334_153608237	--	--	EMD	chrX_153606334_153608237
chr12	30948419	30948465	5	0.37929	0.62687	-0.247579	1.72167e-06	LINC00941	LINC00941	--	--	--	--	chr12	--	LINC00941	--
chr5	3739517	3739767	5	0.70965	0.90174	-0.192084	1.72167e-06	--	--	--	--	--	--	--	--	--	--
chr6	100271590	100271760	17	0.42063	0.58735	-0.166725	1.73524e-06	--	--	--	--	--	--	--	--	--	--
chrX	21676200	21676265	11	0.5028	0.33189	0.170909	1.73524e-06	KLHL34	--	KLHL34	--	--	chrX_21674018_21677066	--	KLHL34	KLHL34	chrX_21674018_21677066
chr15	69325368	69325400	7	0.75319	0.87737	-0.124182	1.73701e-06	--	--	NOX5	NOX5	--	chr15_69325339_69325617	chr15	NOX5	--	--
chr5	80596091	80596199	11	0.81577	0.92854	-0.112775	1.75325e-06	ZCCHC9	ZCCHC9	--	CKMT2-AS1	--	--	chr5	CKMT2-AS1	--	--
chr10	134231478	134231556	14	0.32153	0.47802	-0.156494	1.75593e-06	--	--	--	--	PWWP2B	--	--	--	--	--
chr19	52222712	52222785	8	0.15622	0.046271	0.109952	1.75727e-06	--	--	HAS1	--	--	chr19_52222423_52223208	--	HAS1	--	--
chr22	50706365	50706407	15	0.31407	0.17304	0.141038	1.75727e-06	--	--	MAPK11	MAPK11	--	chr22_50705406_50706553	chr22	MAPK11	--	--
chr13	112710371	112710395	9	0.20244	0.086992	0.115448	1.77086e-06	--	--	--	LINC00403	--	chr13_112709884_112712665	chr13	LINC00403	--	--
chrX	108976574	108976590	7	0.34929	0.18011	0.169183	1.77086e-06	ACSL4	--	ACSL4	--	--	chrX_108976162_108976894	--	ACSL4	ACSL4	chrX_108976162_108976894
chr2	132152299	132152308	5	0.087107	0.21982	-0.132712	1.77418e-06	--	--	--	--	--	chr2_132152149_132152440	chr2	--	--	--
chr22	49697808	49697816	5	0.99233	0.86482	0.127505	1.77418e-06	--	--	--	--	--	chr22_49697533_49697816	chr22	--	--	--
chr4	4229511	4229575	5	0.31526	0.082315	0.232945	1.77418e-06	OTOP1	OTOP1	--	--	--	chr4_4228099_4229839	--	--	--	chr4_4228099_4229839
chr8	123960124	123960220	5	0.89547	0.99549	-0.100022	1.77418e-06	--	--	--	ZHX2	--	--	--	ZHX2	--	--
chr11	76751263	76751295	11	0.44137	0.60282	-0.161445	1.78291e-06	--	--	B3GNT6	--	--	chr11_76750692_76751778	--	B3GNT6	--	--
chr12	9217543	9217597	11	0.30669	0.16491	0.141783	1.78291e-06	A2M-AS1,LINC00612	A2M-AS1	LINC00612	--	--	chr12_9217328_9217715	--	LINC00612	A2M-AS1,LINC00612	chr12_9217328_9217715
chr13	113751196	113751245	15	0.83436	0.95649	-0.122132	1.78658e-06	--	--	MCF2L	--	--	chr13_113750486_113751565	--	MCF2L	--	--
chr13	100608825	100608877	8	0.12584	0.020905	0.104935	1.81305e-06	--	--	--	LOC101927437	--	chr13_100608122_100609686	--	LOC101927437	--	chr13_100608122_100609686
chrX	153238036	153238134	22	0.075406	0.21049	-0.135083	1.82582e-06	HCFC1,TMEM187	HCFC1	TMEM187	--	--	chrX_153236071_153238480	--	TMEM187	TMEM187	chrX_153236071_153238480
chr11	64120862	64120951	5	0.99392	0.86925	0.124662	1.82728e-06	--	--	CCDC88B	--	--	--	--	CCDC88B	--	--
chr22	50449799	50449830	5	0.14818	0.32314	-0.174961	1.82728e-06	--	--	--	IL17REL	--	--	chr22	IL17REL	--	--
chr4	6697908	6698051	5	0.56095	0.3495	0.211446	1.82728e-06	--	--	--	S100P	--	--	--	S100P	--	--
chr6	157557780	157557791	5	0.21556	0.031406	0.184149	1.82728e-06	--	--	--	--	--	chr6_157556826_157558097	--	--	--	--
chr6	30042204	30042280	5	0.32149	0.5893	-0.267813	1.82728e-06	--	--	--	RNF39	--	--	chr6	RNF39	--	--
chr6	68650379	68650415	5	0.84481	0.97833	-0.133514	1.82728e-06	--	--	--	--	--	--	--	--	--	--
chr7	128856453	128856519	5	0.46829	0.6273	-0.159004	1.82728e-06	--	--	--	--	--	--	--	--	--	--
chr7	139208724	139208737	5	0.11119	4e-07	0.111194	1.82728e-06	CLEC2L	--	CLEC2L	--	--	chr7_139208442_139209069	--	CLEC2L	CLEC2L	chr7_139208442_139209069
chrX	13956456	13956490	5	0.14475	0.030324	0.114425	1.82728e-06	GPM6B	--	--	GPM6B	--	chrX_13956150_13957061	--	GPM6B	GPM6B	chrX_13956150_13957061
chr13	53421120	53421145	7	0.20163	0.072485	0.129144	1.83089e-06	--	--	PCDH8	--	--	chr13_53419897_53422872	--	PCDH8	--	chr13_53419897_53422872
chr8	144809180	144809198	11	0.84952	0.95393	-0.104407	1.83089e-06	--	--	FAM83H	--	--	chr8_144808221_144810978	--	FAM83H	--	--
chrX	67243850	67243972	7	0.73221	0.88514	-0.152924	1.83089e-06	--	--	--	--	--	--	--	--	--	--
chrX	142722286	142722342	8	0.22179	0.4018	-0.180004	1.83247e-06	SLITRK4	SLITRK4	SLITRK4	SLITRK4	--	chrX_142721410_142722958	--	SLITRK4	SLITRK4	chrX_142721410_142722958
chr5	145719526	145719580	16	0.33623	0.20875	0.127473	1.84219e-06	--	--	POU4F3	--	--	chr5_145718289_145720095	--	POU4F3	--	chr5_145718289_145720095
chr21	44809760	44809969	14	0.32764	0.45554	-0.127901	1.85766e-06	--	--	--	--	--	--	--	--	--	--
chr3	49459842	49459941	17	0.2694	0.37129	-0.101895	1.86408e-06	AMT	--	AMT,NICN1	--	--	--	--	AMT,NICN1	AMT	--
chr7	31003	31328	12	0.6078	0.76891	-0.161117	1.8664e-06	--	--	--	--	--	chr7_31003_31442	--	--	--	--
chrX	153665928	153665955	7	0.39957	0.16182	0.237753	1.8664e-06	--	--	--	GDI1	ATP6AP1	chrX_153664761_153666065	--	GDI1	--	chrX_153664761_153666065
chr16	787013	787243	5	0.83909	0.95815	-0.119058	1.88307e-06	--	--	NARFL	NARFL	--	chr16_787070_787327	chr16	NARFL	--	--
chr17	27939661	27939681	5	0.73786	0.45808	0.279773	1.88307e-06	--	--	ANKRD13B	ANKRD13B	--	chr17_27939298_27940770	--	ANKRD13B	--	--
chr20	43726544	43726550	5	0.1877	0.045064	0.14264	1.88307e-06	--	--	KCNS1	--	--	chr20_43726297_43727372	--	KCNS1	--	--
chr8	1878915	1878942	5	0.80297	0.94384	-0.140866	1.88307e-06	--	--	--	ARHGEF10	--	--	--	ARHGEF10	--	--
chr18	47721692	47721715	8	0.10967	0.008678	0.10099	1.89091e-06	MYO5B	MYO5B	--	--	--	chr18_47719866_47721742	--	--	MYO5B	chr18_47719866_47721742
chr16	817353	817493	12	0.41424	0.2604	0.153843	1.89717e-06	--	--	MSLN	MSLN	--	--	--	MSLN	--	--
chr13	19918585	19918628	7	0.26144	0.11331	0.148136	1.89836e-06	LINC00421,ANKRD26P3	LINC00421	--	ANKRD26P3	--	chr13_19918585_19919221	--	ANKRD26P3	ANKRD26P3	chr13_19918585_19919221
chr6	129251260	129251289	7	0.19259	0.37365	-0.181067	1.89836e-06	MESTP1	--	MESTP1	LAMA2	--	chr6_129251113_129251319	--	LAMA2,MESTP1	MESTP1	chr6_129251113_129251319
chr8	128328442	128328663	7	0.94103	0.81238	0.128649	1.89836e-06	--	--	--	CASC21,CASC8	--	--	chr8	CASC21,CASC8	--	--
chr9	36986242	36986293	18	0.16837	0.062001	0.106367	1.89836e-06	--	--	--	PAX5	--	chr9_36985986_36986924	--	PAX5	--	--
chrX	139846757	139846848	14	0.34701	0.20847	0.138537	1.90302e-06	--	--	--	LINC00632	--	chrX_139846646_139846955	--	LINC00632	--	--
chrX	74742809	74742899	15	0.34229	0.21725	0.125038	1.91351e-06	ZDHHC15	--	ZDHHC15	--	--	chrX_74742765_74743117	--	ZDHHC15	ZDHHC15	chrX_74742765_74743117
chr18	76740679	76740710	11	0.23325	0.11579	0.117464	1.91761e-06	SALL3	--	--	SALL3	--	chr18_76737005_76741244	--	SALL3	SALL3	chr18_76737005_76741244
chr7	63250633	63250695	20	0.56286	0.42091	0.141947	1.9208e-06	--	--	--	--	--	chr7_63250057_63250948	--	--	--	--
chr15	76024052	76024453	7	0.086321	0.19129	-0.104969	1.93281e-06	--	--	DNM1P35	DNM1P35	--	--	--	DNM1P35	--	--
chr16	2174686	2174755	10	0.37905	0.23445	0.1446	1.93281e-06	--	--	--	PKD1	--	--	--	PKD1	--	--
chr19	41316599	41316657	19	0.40029	0.29694	0.103349	1.93281e-06	CYP2T1P	--	CYP2T1P	--	--	chr19_41316543_41317318	chr19	CYP2T1P	CYP2T1P	chr19_41316543_41317318
chr20	13200871	13200898	7	0.13744	0.022599	0.114844	1.93281e-06	ISM1	ISM1	--	--	--	chr20_13200670_13202616	--	--	--	chr20_13200670_13202616
chr3	128372427	128372506	7	0.83059	0.66887	0.161725	1.93281e-06	--	--	--	--	--	--	--	--	--	--
chr13	100578932	100578944	5	0.66191	0.89409	-0.232181	1.93637e-06	--	--	--	LOC101927437	--	--	--	LOC101927437	--	--
chr7	419299	419312	5	0.24348	0.41304	-0.169558	1.93637e-06	LOC442497	LOC442497	--	--	--	--	chr7	--	LOC442497	--
chr12	59619013	59619058	8	0.91402	0.79653	0.117487	1.94152e-06	--	--	--	--	--	--	--	--	--	--
chr13	26761164	26761383	24	0.5369	0.66495	-0.128051	1.94152e-06	--	--	--	RNF6	--	--	chr13	RNF6	--	--
chr15	75639229	75639371	8	0.067542	0.18171	-0.11417	1.94152e-06	NEIL1	NEIL1	NEIL1	--	--	--	chr15	NEIL1	NEIL1	--
chr10	1405437	1405502	21	0.52956	0.65798	-0.128419	1.98985e-06	--	--	ADARB2	--	--	chr10_1404659_1406219	--	ADARB2	--	--
chr19	1457072	1457105	11	0.17499	0.2866	-0.111619	1.9931e-06	--	--	APC2	--	--	chr19_1456885_1457312	chr19	APC2	--	--
chr1	231299487	231299495	5	0.12492	0.26697	-0.142051	2.00323e-06	--	--	TRIM67	TRIM67	--	chr1_231297812_231299777	--	TRIM67	--	chr1_231297812_231299777
chr6	166582633	166582692	9	0.12877	0.02535	0.103417	2.00502e-06	T	T	--	--	--	chr6_166579973_166583423	--	--	T	chr6_166579973_166583423
chr11	57300687	57300755	7	0.64498	0.80003	-0.155049	2.00771e-06	--	--	--	--	--	--	--	--	--	--
chr12	56108022	56108067	7	0.83629	0.6701	0.166186	2.00771e-06	BLOC1S1-RDH5,BLOC1S1,ITGA7	ITGA7,BLOC1S1-RDH5,BLOC1S1	--	--	--	--	chr12	--	--	--
chr20	51576412	51576513	7	0.34444	0.58389	-0.239443	2.00771e-06	--	--	--	--	--	--	--	--	--	--
chr7	39873519	39873644	16	0.35924	0.52186	-0.16262	2.01803e-06	--	--	--	--	--	--	chr7	--	--	--
chr12	124873672	124873740	15	0.23673	0.13083	0.105907	2.01804e-06	--	--	--	NCOR2	--	chr12_124873241_124874008	chr12	NCOR2	--	--
chrX	149065	149259	18	0.46909	0.64548	-0.176383	2.01948e-06	--	--	--	--	--	chrX_148685_149461	--	--	--	--
chr18	19751956	19751991	13	0.12348	0.2258	-0.102321	2.02822e-06	--	--	GATA6	--	--	chr18_19744936_19752363	--	GATA6	--	chr18_19744936_19752363
chr6	156718511	156718547	9	0.82323	0.67458	0.148647	2.02822e-06	--	--	--	--	--	chr6_156718071_156718547	--	--	--	--
chr10	43395649	43395765	7	0.95765	0.82595	0.1317	2.04445e-06	--	--	--	--	--	--	chr10	--	--	--
chr19	20128925	20128996	7	0.86608	0.98245	-0.116371	2.04445e-06	--	--	--	ZNF682	--	--	--	ZNF682	--	--
chr19	2461784	2461841	7	0.48464	0.27611	0.20853	2.04445e-06	LINC01775	--	--	LINC01775	--	--	chr19	LINC01775	LINC01775	--
chr4	784114	784323	14	0.65068	0.81176	-0.161086	2.04466e-06	--	--	--	CPLX1	--	--	chr4	CPLX1	--	--
chrX	35937994	35938153	12	0.33626	0.19767	0.138592	2.05766e-06	CFAP47	--	CFAP47	--	--	--	--	CFAP47	CFAP47	--
chrX	35239688	35239979	13	0.852	0.73653	0.115468	2.05786e-06	--	--	--	--	--	--	--	--	--	--
chr15	83952553	83952567	5	0.14388	0.043262	0.100614	2.0588e-06	BNC1	BNC1	--	BNC1	--	chr15_83951980_83953930	--	BNC1	BNC1	chr15_83951980_83953930
chr7	26301308	26301444	5	0.7851	0.95876	-0.173659	2.0588e-06	--	--	--	--	--	--	--	--	--	--
chr9	115845586	115845612	5	0.27637	0.47506	-0.198693	2.0588e-06	--	--	--	--	--	--	chr9	--	--	--
chr1	109078934	109079064	8	0.9507	0.84197	0.10873	2.06505e-06	--	--	--	--	--	--	--	--	--	--
chr3	195453210	195453337	12	0.63328	0.78761	-0.154324	2.07163e-06	--	--	MUC20	--	--	--	chr3	MUC20	--	--
chr11	134147060	134147105	9	0.04873	0.1588	-0.110065	2.07496e-06	--	--	--	GLB1L3	--	chr11_134145559_134147180	--	GLB1L3	--	chr11_134145559_134147180
chr11	8284971	8285087	9	0.11485	0.012808	0.102039	2.07496e-06	LMO1	--	LMO1	LMO1	--	chr11_8284102_8285032	chr11	LMO1	LMO1	--
chr19	3101014	3101095	9	0.96162	0.86107	0.10055	2.07496e-06	--	--	--	GNA11	--	--	--	GNA11	--	--
chr2	74743672	74743712	10	0.22054	0.10397	0.116571	2.0791e-06	--	--	TLX2	--	DQX1	chr2_74740455_74743795	--	TLX2	--	chr2_74740455_74743795
chr5	179122306	179122492	16	0.44269	0.56595	-0.123264	2.08937e-06	--	--	--	--	HMGB3P22	--	--	--	--	--
chr14	103781685	103781842	8	0.18841	0.33963	-0.151219	2.09423e-06	LOC105378183	LOC105378183	--	--	--	--	--	--	--	--
chr6	168502530	168502564	8	0.034402	0.14621	-0.111811	2.09423e-06	--	--	--	--	--	chr6_168501902_168502790	--	--	--	--
chr12	130907811	130908098	11	0.74077	0.86897	-0.128201	2.10109e-06	--	--	--	RIMBP2	--	--	chr12	RIMBP2	--	--
chr1	228773348	228773445	19	0.77717	0.67656	0.100601	2.10565e-06	RNA5S13	RNA5S13	--	--	RNA5S14	chr1_228744110_228784168	--	--	RNA5S13	chr1_228744110_228784168
chr16	70688149	70688172	5	0.49632	0.25413	0.242192	2.11945e-06	--	--	--	IL34	--	--	--	IL34	--	--
chr19	10360112	10360235	5	0.93662	0.74659	0.190036	2.11945e-06	--	--	--	--	--	--	--	--	--	--
chr22	20384355	20384544	5	0.91073	0.7527	0.158024	2.11945e-06	--	--	--	PI4KAP1	--	--	--	PI4KAP1	--	--
chr5	125931307	125931342	5	0.72322	0.46117	0.26205	2.11945e-06	ALDH7A1	ALDH7A1	--	--	--	--	chr5	--	ALDH7A1	--
chrX	134657198	134657233	8	0.62708	0.80403	-0.176954	2.12507e-06	--	--	--	INTS6L	--	--	chrX	INTS6L	--	--
chr6	38127690	38127743	7	0.69978	0.43204	0.267733	2.1598e-06	--	--	--	--	--	--	--	--	--	--
chr16	1231050	1231106	5	0.67159	0.86499	-0.193396	2.19601e-06	--	--	--	CACNA1H	--	--	chr16	CACNA1H	--	--
chr9	138908239	138908417	7	0.84093	0.95717	-0.116237	2.25637e-06	--	--	NACC2	NACC2	--	--	--	NACC2	--	--
chrX	129254687	129254804	20	0.36862	0.24396	0.124653	2.27214e-06	--	--	--	--	--	chrX_129254555_129255097	--	--	--	--
chr11	20885033	20885064	5	0.85611	0.97109	-0.114978	2.27405e-06	--	--	--	NELL1	--	--	--	NELL1	--	--
chr11	44325820	44325828	5	0.14302	0.015315	0.127707	2.27405e-06	--	--	--	ALX4	--	chr11_44325657_44326517	chr11	ALX4	--	--
chr12	77150929	77151065	6	0.8585	0.96858	-0.110083	2.27457e-06	RWDD1P3	--	RWDD1P3	--	--	--	--	RWDD1P3	RWDD1P3	--
chr2	87883391	87883501	12	0.69254	0.82261	-0.130072	2.2853e-06	--	--	--	--	--	--	--	--	--	--
chr5	183629	183709	7	0.9493	0.8461	0.103195	2.30004e-06	--	--	PLEKHG4B	--	--	--	chr5	PLEKHG4B	--	--
chr22	20229757	20229851	15	0.81793	0.93553	-0.117605	2.31443e-06	--	--	RTN4R	--	--	chr22_20228961_20230275	--	RTN4R	--	--
chr1	149891791	149891914	5	0.98309	0.85371	0.129381	2.3484e-06	--	--	--	--	--	--	--	--	--	--
chr11	114226103	114226198	5	0.28068	0.48565	-0.204972	2.3484e-06	--	--	--	--	--	--	--	--	--	--
chr19	48908189	48908209	5	0.86949	0.97724	-0.107752	2.3484e-06	--	--	GRIN2D	--	--	chr19_48908176_48908597	--	GRIN2D	--	--
chr4	175699751	175699775	5	0.94331	0.69916	0.244145	2.3484e-06	--	--	--	GLRA3	--	--	--	GLRA3	--	--
chr9	140196004	140196123	12	0.0015722	0.14608	-0.14451	2.3484e-06	--	--	NRARP	--	--	chr9_140195501_140197475	--	NRARP	--	chr9_140195501_140197475
chr16	89976904	89976970	8	0.13197	0.28929	-0.157321	2.35076e-06	--	--	--	TCF25	--	--	chr16	TCF25	--	--
chrX	25031688	25031723	8	0.4344	0.18953	0.24487	2.35076e-06	--	--	ARX	--	--	chrX_25030461_25032053	chrX	ARX	--	--
chr1	53794285	53794489	21	0.50847	0.39715	0.11132	2.3683e-06	LRP8,LINC01771	LRP8	--	LINC01771	--	--	chr1	LINC01771	LINC01771,LRP8	--
chr1	113633407	113633446	7	0.83188	0.96437	-0.132486	2.3886e-06	--	--	--	LRIG2	--	--	--	LRIG2	--	--
chr11	2721952	2721983	7	0.69232	0.88324	-0.190921	2.3886e-06	KCNQ1OT1	KCNQ1OT1	--	KCNQ1	--	chr11_2720410_2722087	--	KCNQ1	--	chr11_2720410_2722087
chr16	16557654	16557707	6	0.86561	0.97757	-0.111957	2.3886e-06	--	--	--	--	--	--	--	--	--	--
chrY	23807511	23807573	6	0.86379	0.97172	-0.107928	2.3886e-06	--	--	--	--	--	--	--	--	--	--
chrX	3659114	3659235	10	0.92477	0.81269	0.112079	2.39121e-06	--	--	--	--	--	--	--	--	--	--
chr10	1405371	1405395	11	0.66058	0.77192	-0.111334	2.39726e-06	--	--	ADARB2	--	--	chr10_1404659_1406219	--	ADARB2	--	--
chr10	27235342	27235562	15	0.67987	0.78926	-0.109392	2.41364e-06	--	--	--	--	--	--	--	--	--	--
chr2	239148118	239148131	5	0.11987	0.0095353	0.110338	2.42129e-06	--	--	HES6	HES6	--	chr2_239147592_239149900	--	HES6	--	chr2_239147592_239149900
chr20	24933938	24934040	5	0.45917	0.26439	0.194777	2.42129e-06	--	--	--	CST7	--	--	--	CST7	--	--
chrX	64754677	64754769	18	0.47322	0.32431	0.148909	2.42452e-06	LAS1L	LAS1L	LAS1L	--	--	chrX_64754316_64754805	--	LAS1L	LAS1L	chrX_64754316_64754805
chr1	161420380	161420412	7	0.31869	0.14927	0.169418	2.43215e-06	TRNAG23	TRNAG23	--	--	TRNAL5	chr1_161410142_161442503	--	--	TRNAG23	chr1_161410142_161442503
chr12	123836865	123836952	7	0.35095	0.57402	-0.223076	2.43215e-06	--	--	--	SBNO1	--	--	--	SBNO1	--	--
chr11	3147846	3147911	9	0.22609	0.34555	-0.119454	2.43977e-06	--	--	--	OSBPL5	--	--	--	OSBPL5	--	--
chrX	129306040	129306282	18	0.41183	0.27438	0.137456	2.45918e-06	RAB33A	--	RAB33A	--	--	chrX_129304946_129306427	--	RAB33A	RAB33A	chrX_129304946_129306427
chr20	62738879	62738961	8	0.12129	0.24247	-0.121182	2.45967e-06	NPBWR2	NPBWR2	--	--	--	--	chr20	--	--	--
chr9	125396065	125396530	8	0.87237	0.7654	0.106976	2.45967e-06	--	--	--	--	--	--	--	--	--	--
chrX	107995887	107995945	8	0.80752	0.91255	-0.10503	2.45967e-06	--	--	--	--	--	--	--	--	--	--
chr4	155411539	155411558	11	0.36005	0.2133	0.146749	2.46458e-06	--	--	DCHS2	--	--	chr4_155410623_155413393	--	DCHS2	--	chr4_155410623_155413393
chr20	40322989	40323236	13	0.77466	0.87886	-0.104193	2.46893e-06	--	--	--	--	--	--	chr20	--	--	--
chr9	131980303	131980384	9	0.6422	0.76858	-0.126378	2.46893e-06	--	--	--	--	--	--	--	--	--	--
chr2	127856546	127856607	7	0.90747	0.73764	0.16983	2.47401e-06	--	--	--	BIN1	--	--	--	BIN1	--	--
chrX	154255470	154255491	7	0.24206	0.48653	-0.244463	2.47401e-06	FUNDC2	--	--	FUNDC2	--	chrX_154254915_154255696	--	FUNDC2	FUNDC2	chrX_154254915_154255696
chr10	42699048	42699093	5	0.84248	0.97093	-0.128458	2.4886e-06	--	--	--	--	--	--	--	--	--	--
chr14	74036875	74037055	5	0.097605	0.22347	-0.125865	2.4886e-06	--	--	--	ACOT2	--	--	chr14	ACOT2	--	--
chr17	4443931	4444016	5	0.38501	0.65846	-0.273443	2.4886e-06	--	--	--	MYBBP1A	SPNS2	--	--	MYBBP1A	--	--
chr5	163588340	163588448	5	0.77307	0.88549	-0.112411	2.4886e-06	--	--	--	--	--	--	--	--	--	--
chr3	127634202	127634395	10	0.21907	0.11823	0.100841	2.48931e-06	--	--	--	--	--	chr3_127633993_127634588	--	--	--	--
chr7	100847770	100847917	6	0.24631	0.45111	-0.204799	2.49205e-06	RPSAP46	RPSAP46	RPSAP46	--	PLOD3	--	--	RPSAP46	RPSAP46	--
chr2	114414063	114414148	7	0.89902	0.75996	0.13906	2.51681e-06	bA395L14.12	bA395L14.12	--	--	--	--	--	--	--	--
chr20	42142621	42142751	10	0.79659	0.67422	0.122373	2.51681e-06	L3MBTL1	L3MBTL1	L3MBTL1	L3MBTL1	--	--	chr20	L3MBTL1	L3MBTL1	--
chrX	23990418	23990464	7	0.95714	0.84817	0.108969	2.51681e-06	--	--	--	--	--	--	--	--	--	--
chr9	120405295	120405320	9	0.22395	0.45378	-0.229827	2.5277e-06	--	--	--	--	--	--	--	--	--	--
chrX	48931468	48931563	19	0.49762	0.35236	0.145256	2.53423e-06	PRAF2	--	PRAF2	--	WDR45	chrX_48931423_48931954	chrX	PRAF2	PRAF2	chrX_48931423_48931954
chr1	149679243	149679305	5	0.61659	0.84949	-0.232899	2.56314e-06	--	--	--	--	FAM231D	--	--	--	--	--
chr12	8694204	8694216	5	0.35022	0.64843	-0.298203	2.56314e-06	CLEC4E	CLEC4E	--	--	--	--	--	--	--	--
chr17	48041585	48041601	5	0.20253	0.046869	0.155663	2.56314e-06	--	--	--	--	--	chr17_48041282_48043064	--	--	--	--
chr2	198463767	198463801	5	0.96719	0.83344	0.133744	2.56314e-06	--	--	--	RFTN2	--	--	--	RFTN2	--	--
chr22	50902671	50902734	5	0.99082	0.88947	0.101349	2.56314e-06	--	--	--	SBF1	--	--	chr22	SBF1	--	--
chrX	624691	624784	5	0.94432	0.83335	0.110967	2.56314e-06	--	--	--	--	--	chrX_624617_624839	chrX	--	--	--
chrX	74144288	74144420	31	0.56331	0.45251	0.110796	2.56314e-06	--	--	--	KIAA2022	--	chrX_74143852_74145176	--	KIAA2022	--	--
chr4	3866526	3866744	8	0.45584	0.62289	-0.167054	2.56434e-06	--	--	--	--	--	--	--	--	--	--
chrX	103498834	103498993	32	0.40705	0.3039	0.103152	2.57927e-06	--	--	ESX1	--	--	chrX_103498706_103499843	--	ESX1	--	chrX_103498706_103499843
chr2	121412105	121412122	9	0.18367	0.32601	-0.142337	2.59123e-06	--	--	--	--	--	chr2_121411983_121412315	--	--	--	--
chr5	132166493	132166553	8	0.10151	0.26087	-0.159364	2.6074e-06	SHROOM1	--	SHROOM1	--	--	chr5_132165472_132166679	--	SHROOM1	SHROOM1	chr5_132165472_132166679
chr16	46878280	46878366	21	0.34695	0.46122	-0.114263	2.60762e-06	--	--	--	--	--	chr16_46877800_46878566	--	--	--	--
chr3	46875266	46875308	6	0.87042	0.9849	-0.114481	2.61122e-06	PRSS42	--	--	PRSS42	--	chr3_46874892_46875769	--	PRSS42	PRSS42	chr3_46874892_46875769
chr10	122217126	122217203	12	0.28697	0.16529	0.121682	2.62493e-06	--	--	--	PLPP4	--	chr10_122216259_122217377	--	PLPP4	--	chr10_122216259_122217377
chr5	180017372	180017452	11	0.13455	0.03189	0.102664	2.62493e-06	--	--	--	SCGB3A1	--	chr5_180017099_180019062	--	SCGB3A1	--	chr5_180017099_180019062
chr17	2121625	2121700	5	0.98888	0.85736	0.131522	2.64408e-06	--	--	--	SMG6	--	--	--	SMG6	--	--
chr17	36035891	36035942	5	0.95644	0.83049	0.125956	2.64408e-06	--	--	--	--	--	--	--	--	--	--
chr9	136001990	136002034	5	0.51437	0.28228	0.23209	2.64408e-06	--	--	--	RALGDS	--	--	--	RALGDS	--	--
chr11	68866773	68866903	11	0.2039	0.32775	-0.123847	2.64795e-06	--	--	--	--	--	--	--	--	--	--
chrX	152954257	152954310	11	0.34362	0.16959	0.174027	2.64795e-06	SLC6A8	SLC6A8	SLC6A8	SLC6A8	--	--	--	SLC6A8	--	--
chr11	69551712	69552118	7	0.871	0.97159	-0.100595	2.65411e-06	--	--	--	--	--	--	--	--	--	--
chr13	55250932	55251045	7	0.93952	0.79412	0.145394	2.65411e-06	--	--	--	--	--	--	--	--	--	--
chr16	88571977	88572013	9	0.1616	0.35531	-0.193713	2.65411e-06	--	--	--	ZFPM1	--	--	chr16	ZFPM1	--	--
chrX	118709012	118709036	10	0.379	0.16878	0.210215	2.65411e-06	--	--	--	UBE2A	--	chrX_118708293_118709240	--	UBE2A	--	chrX_118708293_118709240
chr9	124989203	124989719	43	0.67306	0.78952	-0.116457	2.66153e-06	LHX6	--	LHX6	LHX6	--	chr9_124987743_124991086	--	LHX6	LHX6	chr9_124987743_124991086
chr18	77545225	77545285	8	0.8941	0.77996	0.114135	2.68181e-06	--	--	--	--	--	chr18_77545027_77545257	chr18	--	--	--
chr22	37915108	37915160	8	0.14133	0.013162	0.128169	2.68181e-06	CARD10	--	CARD10	--	--	chr22_37914768_37915883	--	CARD10	CARD10	chr22_37914768_37915883
chr7	5497651	5498025	7	0.30549	0.14934	0.156142	2.70824e-06	--	--	--	--	--	--	--	--	--	--
chr1	159869926	159869935	5	0.22191	0.3894	-0.167485	2.71706e-06	CFAP45,MIR4259	MIR4259,CFAP45	--	--	--	chr1_159869901_159870143	--	--	CFAP45,MIR4259	chr1_159869901_159870143
chr11	94278413	94278462	8	0.58559	0.7722	-0.186609	2.71706e-06	--	--	FUT4	--	LOC105369438	chr11_94276894_94278913	--	FUT4	--	chr11_94276894_94278913
chr15	23157956	23157978	5	0.23657	0.39865	-0.162078	2.71706e-06	--	--	LOC100133165	--	--	chr15_23157794_23158624	--	LOC100133165	--	chr15_23157794_23158624
chr17	7657743	7657986	5	0.95253	0.78528	0.167248	2.71706e-06	RPL29P2	--	RPL29P2	DNAH2	--	--	--	DNAH2,RPL29P2	RPL29P2	--
chr22	43062188	43062228	5	0.82204	0.96228	-0.140244	2.71706e-06	--	--	--	--	--	--	--	--	--	--
chr4	44576531	44576544	5	0.80047	0.93287	-0.132398	2.71706e-06	--	--	--	--	--	--	--	--	--	--
chr5	172751330	172751546	11	0.37016	0.52051	-0.15035	2.71706e-06	--	--	--	STC2	--	--	--	STC2	--	--
chr8	1592030	1592118	5	0.78273	0.98359	-0.200864	2.71706e-06	--	--	--	DLGAP2	--	chr8_1590038_1592282	--	DLGAP2	--	--
chr9	140111810	140111832	8	0.84881	0.71474	0.134071	2.71706e-06	--	--	NDOR1	--	--	chr9_140111749_140111992	--	NDOR1	--	--
chrX	69653973	69654419	20	0.30185	0.18473	0.11712	2.73731e-06	--	--	--	--	GDPD2	chrX_69653707_69654661	--	--	--	--
chr17	72839267	72839318	17	0.1456	0.039177	0.106425	2.74193e-06	--	--	GRIN2C	--	GRIN2C	chr17_72838812_72839751	--	GRIN2C	--	--
chrX	49643059	49643167	11	0.49275	0.35133	0.141417	2.74198e-06	USP27X	USP27X	USP27X-AS1	--	--	--	chrX	USP27X-AS1	--	--
chr11	47236012	47236082	7	0.080456	0.25403	-0.173574	2.74502e-06	DDB2	DDB2	--	--	--	--	chr11	--	DDB2	--
chr13	112997662	112997700	7	0.81662	0.92443	-0.107805	2.74502e-06	--	--	--	--	--	chr13_112997192_112997717	chr13	--	--	--
chr16	80472866	80472923	7	0.94805	0.83392	0.114133	2.74502e-06	--	--	--	LOC102724084	--	--	--	LOC102724084	--	--
chr19	38876628	38876666	7	0.47957	0.69297	-0.213403	2.74502e-06	--	--	GGN	--	--	chr19_38876614_38878950	chr19	GGN	--	chr19_38876614_38878950
chr8	10590847	10590890	7	0.16394	0.040418	0.12352	2.74502e-06	--	--	--	--	--	chr8_10587304_10591109	--	--	--	chr8_10587304_10591109
chr14	83558812	83558839	8	0.78018	0.91348	-0.1333	2.75419e-06	--	--	--	--	--	--	--	--	--	--
chr3	159557817	159557893	11	0.29706	0.42953	-0.132463	2.76193e-06	SCHIP1	--	SCHIP1	SCHIP1,IQCJ-SCHIP1	--	--	--	IQCJ-SCHIP1,SCHIP1	SCHIP1	--
chrX	75393002	75393379	18	0.31429	0.16681	0.147475	2.76193e-06	PBDC1	--	--	PBDC1	--	--	--	PBDC1	PBDC1	--
chrX	118369918	118370063	19	0.3209	0.19093	0.129965	2.77097e-06	PGRMC1	PGRMC1	--	--	--	chrX_118369862_118370973	--	--	PGRMC1	chrX_118369862_118370973
chr3	147111594	147111625	9	0.084416	0.19899	-0.114578	2.78176e-06	ZIC4	ZIC4	--	ZIC4	--	chr3_147108511_147111703	chr3	ZIC4	--	chr3_147108511_147111703
chr1	212494383	212494430	11	0.92542	0.78716	0.138258	2.78523e-06	--	--	--	PPP2R5A	--	--	--	PPP2R5A	--	--
chr1	240161516	240161581	7	0.20546	0.076085	0.129372	2.78523e-06	--	--	--	--	--	chr1_240160837_240161616	--	--	--	--
chr12	6814335	6814392	5	0.87115	0.76641	0.104739	2.78523e-06	--	--	--	--	--	--	--	--	--	--
chr20	23028642	23028684	7	0.15666	0.3789	-0.222244	2.78523e-06	--	--	THBD	--	--	chr20_23028403_23032218	--	THBD	--	chr20_23028403_23032218
chr20	56026255	56026344	5	0.16425	0.39957	-0.235322	2.78523e-06	--	--	--	--	--	--	--	--	--	--
chr22	29189038	29189050	5	0.83928	0.9428	-0.103526	2.78523e-06	--	--	--	--	XBP1	--	--	--	--	--
chr4	163323350	163323389	5	0.7874	0.94417	-0.15677	2.78523e-06	--	--	--	--	--	--	--	--	--	--
chr7	124699301	124699348	5	0.67991	0.8175	-0.137585	2.78523e-06	--	--	--	POT1-AS1	--	--	--	POT1-AS1	--	--
chrX	139589388	139589424	10	0.36874	0.21166	0.157085	2.78523e-06	--	--	--	--	--	--	chrX	--	--	--
chrY	318671	318777	5	0.83691	0.97979	-0.142875	2.78523e-06	--	--	--	--	--	chrY_317371_319648	chrY	--	--	--
chr4	11370232	11370353	12	0.61891	0.81045	-0.19154	2.80181e-06	MIR572,RNPS1P1	MIR572,RNPS1P1	--	--	--	chr4_11370229_11370886	--	--	MIR572,RNPS1P1	chr4_11370229_11370886
chrX	153046482	153046728	18	0.51842	0.65375	-0.135332	2.80214e-06	SRPK3	--	SRPK3	SRPK3	PLXNB3	chrX_153046341_153046768	--	SRPK3	SRPK3	chrX_153046341_153046768
chr2	236885015	236885309	9	0.89908	0.7771	0.121988	2.80585e-06	--	--	--	AGAP1	--	--	--	AGAP1	--	--
chr12	34497624	34497721	10	0.82376	0.69474	0.129025	2.83728e-06	--	--	--	--	--	--	chr12	--	--	--
chr13	103343843	103343888	7	0.9643	0.74902	0.21528	2.83728e-06	--	--	--	METTL21C	--	--	--	METTL21C	--	--
chr13	113395169	113395280	10	0.75848	0.88699	-0.128509	2.83728e-06	--	--	--	ATP11A	--	--	--	ATP11A	--	--
chr17	59249809	59249890	7	0.83758	0.96315	-0.125569	2.83728e-06	--	--	--	BCAS3	--	--	--	BCAS3	--	--
chr2	207221070	207221089	7	0.77396	0.92835	-0.154396	2.83728e-06	--	--	--	--	--	--	--	--	--	--
chr20	29524371	29524562	21	0.53864	0.42747	0.111171	2.83728e-06	--	--	--	--	--	--	--	--	--	--
chr19	18260482	18260571	9	0.6934	0.84303	-0.149621	2.83882e-06	--	--	MAST3	--	--	chr19_18260252_18260525	chr19	MAST3	--	--
chr19	49001862	49001946	13	0.52479	0.68877	-0.163973	2.84281e-06	--	--	LMTK3	--	--	chr19_49001748_49003087	chr19	LMTK3	--	--
chr11	63672511	63672863	5	0.82253	0.97669	-0.154159	2.86441e-06	--	--	MARK2	MARK2	--	--	--	MARK2	--	--
chr16	85558061	85558214	5	0.077874	0.30354	-0.225667	2.86441e-06	--	--	--	--	--	--	--	--	--	--
chr17	72857645	72857671	5	0.14534	7e-07	0.145343	2.86441e-06	GRIN2C	GRIN2C	--	--	FDXR	chr17_72855621_72858012	--	--	--	chr17_72855621_72858012
chr18	12874175	12874218	5	0.84894	0.98489	-0.135948	2.86441e-06	--	--	--	PTPN2	--	--	--	PTPN2	--	--
chr19	38465763	38465897	5	0.90737	0.80222	0.105153	2.86441e-06	--	--	--	SIPA1L3	--	--	--	SIPA1L3	--	--
chr5	78582333	78582391	5	0.33182	0.54535	-0.213533	2.86441e-06	RPS3AP20	RPS3AP20	--	JMY	--	--	--	JMY	--	--
chr15	72475622	72475834	7	0.9607	0.83629	0.124411	2.8851e-06	--	--	--	GRAMD2	--	--	chr15	GRAMD2	--	--
chr19	812353	812392	12	0.57072	0.72722	-0.156503	2.91717e-06	MIR3187	MIR3187	--	--	PTBP1,PLPPR3	chr19_811904_813824	--	--	--	chr19_811904_813824
chr1	19215015	19215348	7	0.96827	0.84241	0.125859	2.94381e-06	--	--	--	ALDH4A1	--	--	--	ALDH4A1	--	--
chr4	1521995	1522040	7	0.85481	0.61369	0.241119	2.94381e-06	--	--	--	--	--	chr4_1521703_1523281	--	--	--	--
chr4	8012502	8012553	7	0.35948	0.57894	-0.219461	2.94381e-06	--	--	--	ABLIM2	--	--	--	ABLIM2	--	--
chr19	489777	489824	13	0.49566	0.28387	0.211787	2.9523e-06	--	--	--	--	--	chr19_488554_490011	--	--	--	--
chr11	67250955	67251016	5	0.46506	0.23117	0.233889	2.95792e-06	AIP	AIP	AIP	AIP	--	--	chr11	AIP	AIP	--
chr7	63560669	63560680	5	0.55218	0.32599	0.226194	2.95792e-06	GUSBP6	--	GUSBP6	--	--	chr7_63560419_63561064	--	GUSBP6	GUSBP6	chr7_63560419_63561064
chr8	37823591	37823613	5	0.35688	0.13713	0.219742	2.95792e-06	--	--	ADRB3	--	--	chr8_37822486_37824008	--	ADRB3	--	--
chr15	59157045	59157100	10	0.13314	0.23545	-0.102317	2.96161e-06	ZNF444P1	--	ZNF444P1	--	--	chr15_59157045_59157594	--	ZNF444P1	ZNF444P1	chr15_59157045_59157594
chr2	149895734	149895794	13	0.46134	0.30984	0.151501	2.97078e-06	--	--	--	LYPD6B	--	chr2_149895022_149895808	--	LYPD6B	--	chr2_149895022_149895808
chr14	23586643	23586976	18	0.47125	0.6021	-0.13085	2.98075e-06	--	--	CEBPE	--	--	--	--	CEBPE	--	--
chr11	130185757	130185785	9	0.18987	0.29556	-0.105696	3.03236e-06	ZBTB44	ZBTB44	--	--	--	--	chr11	--	--	--
chr7	968468	968577	16	0.34645	0.22848	0.117978	3.0347e-06	ADAP1	ADAP1	--	ADAP1	--	--	--	ADAP1	--	--
chr19	53500918	53501115	22	0.38787	0.50958	-0.121706	3.03774e-06	--	--	--	--	--	--	--	--	--	--
chr15	25078123	25078177	5	0.95169	0.81776	0.133936	3.04792e-06	--	--	--	SNRPN	--	--	--	SNRPN	--	--
chr19	23076906	23076983	5	0.87394	0.73224	0.141699	3.04792e-06	--	--	--	--	--	chr19_23076605_23077020	--	--	--	--
chr20	47664215	47664283	7	0.69283	0.81483	-0.121994	3.04792e-06	CSE1L-AS1	CSE1L-AS1	--	CSE1L	--	--	chr20	CSE1L	--	--
chr22	37194605	37194837	5	0.84345	0.96518	-0.121729	3.04792e-06	--	--	--	--	PVALB	--	--	--	--	--
chr4	152652883	152653149	5	0.69277	0.9211	-0.22833	3.04792e-06	--	--	--	GATB	--	--	--	GATB	--	--
chr5	180525099	180525118	5	0.15997	0.037703	0.12227	3.04792e-06	TRNAL34	TRNAL34	--	--	TRNAV2	chr5_180524612_180525276	--	--	--	chr5_180524612_180525276
chr6	166074091	166074116	7	0.16581	0.042276	0.123535	3.04792e-06	--	--	--	PDE10A	--	chr6_166073882_166077752	--	PDE10A	--	chr6_166073882_166077752
chr7	132086332	132086791	5	0.82115	0.96145	-0.140305	3.04792e-06	--	--	--	PLXNA4	--	--	--	PLXNA4	--	--
chr7	62514816	62514827	5	0.75139	0.5111	0.240288	3.04792e-06	--	--	--	--	--	chr7_62514515_62514983	--	--	--	--
chr9	140175679	140175698	10	0.47215	0.63116	-0.159012	3.05618e-06	--	--	TOR4A	--	--	chr9_140172613_140176105	--	TOR4A	--	--
chr13	112717312	112717329	7	0.17801	0.051676	0.126329	3.11141e-06	--	--	--	LINC00403	--	chr13_112717125_112717421	chr13	LINC00403	--	--
chr22	22202140	22202161	7	0.81057	0.94247	-0.131895	3.11141e-06	--	--	--	MAPK1	--	--	--	MAPK1	--	--
[truncated: 10,983 more rows]

## Sheet: S5
Table S2. Distribution of DMRs in discovery cohort
Element	DMRs_Number	Rate
total	13771	1
genebody	7876	0.571927
intron	5808	0.421756
cgi	4842	0.351608
cgi_shore	3363	0.244209
promoter	3108	0.225692
exon	3090	0.224385
tss_cgi	2427	0.17624
tss_500bp	2288	0.166146
upstream2k	2038	0.147992
downstream2k	946	0.0686951

## Sheet: S6
Table S3. Selected 127 DMRs for further validation
DMR-ID	Chr	Start	End	CpGs	Case	Control	Diff	P	Promoter	Upstream2k	Exon	Intron	Downstream2k	Cgi	Cgi_shore	Genebody	Tss_500bp	Tss_cgi
DMR001	chr1	9712978	9713284	5	0.016797	0.20101	-0.184215	8.90349e-06	--	--	PIK3CD-AS1	PIK3CD	--	chr1_9711780_9713001	chr1	PIK3CD,PIK3CD-AS1	--	chr1_9711780_9713001
DMR002	chr1	36590997	36591034	5	0.028709	0.14056	-0.111851	0.000641183	COL8A2	COL8A2	--	--	--	chr1_36590761_36591121	--	--	COL8A2	chr1_36590761_36591121
DMR003	chr1	230272334	230272379	5	0.96762	0.84065	0.126966	0.00151388	--	--	--	GALNT2	--	--	--	GALNT2	--	--
DMR004	chr1	147551366	147551480	12	0.58478	0.85287	-0.268093	1.33201e-08	PDE4DIPP1	PDE4DIPP1	--	--	--	--	--	--	--	--
DMR005	chr1	153508522	153508621	13	0.0022754	0.23553	-0.233253	5.85759e-21	S100A6	--	S100A6	--	S100A5	chr1_153508424_153508840	--	S100A6	S100A6	chr1_153508424_153508840
DMR006	chr10	115805074	115805169	5	0.019789	0.14492	-0.125127	0.00736644	--	--	ADRB1	--	--	chr10_115803358_115805468	--	ADRB1	--	chr10_115803358_115805468
DMR007	chr10	368805	368933	5	0.88283	0.62087	0.261965	0.000217509	--	--	--	DIP2C	--	chr10_367469_369416	--	DIP2C	--	--
DMR008	chr11	27740338	27740409	5	7e-07	0.12705	-0.127051	5.45765e-12	--	--	--	BDNF	--	--	chr11	BDNF	--	--
DMR009	chr11	3861676	3861857	5	0.13406	0.018721	0.115342	0.00725631	RHOG	--	--	RHOG	--	chr11_3861855_3862996	chr11	RHOG	RHOG	chr11_3861855_3862996
DMR010	chr11	133994848	133994881	6	0.17327	0.012894	0.160379	1.87887e-07	PTP4A2P2	--	PTP4A2P2	JAM3	--	chr11_133994709_133995090	--	PTP4A2P2,JAM3	PTP4A2P2	chr11_133994709_133995090
DMR011	chr11	2184144	2184332	5	0.87815	0.76858	0.109568	0.00868235	INS,INS-IGF2	INS,INS-IGF2	--	--	TH	--	--	--	--	--
DMR012	chr11	2019731	2020036	16	0.32676	0.53916	-0.2124	1.42846e-10	H19,MIR675	H19,MIR675	--	H19	--	chr11_2019565_2019863	chr11	H19	--	--
DMR013	chr11	62138711	62138904	30	0.73127	0.51067	0.220601	2.01853e-14	RCC2P6	RCC2P6	--	ASRGL1	--	chr11_62138621_62138873	chr11	ASRGL1	--	--
DMR014	chr11	62370012	62370149	40	0.49572	0.27394	0.221774	6.36346e-17	MTA2	MTA2	EML3	--	--	chr11_62368454_62370491	--	EML3	--	chr11_62368454_62370491
DMR015	chr13	28500948	28500989	8	0.032457	0.15188	-0.11942	0.00340654	--	--	--	--	PDX1	--	chr13	--	--	--
DMR016	chr13	103047328	103047423	5	0.45788	0.25063	0.207243	0.00203022	FGF14-IT1,FGF14-AS2	FGF14-IT1	FGF14-AS2	FGF14	--	--	chr13	FGF14-AS2,FGF14	FGF14-IT1,FGF14-AS2	--
DMR017	chr14	100070264	100070403	16	0.011646	0.11525	-0.103603	6.55717e-05	CCDC85C,HHIPL1	HHIPL1	CCDC85C	--	--	chr14_100069475_100071813	--	CCDC85C	HHIPL1,CCDC85C	chr14_100069475_100071813
DMR018	chr14	24439036	24439092	10	0.114	0.0066248	0.107371	4.85314e-11	DHRS4L2	DHRS4L2	DHRS4L2	--	DHRS4	chr14_24438908_24439446	--	DHRS4L2	DHRS4L2	chr14_24438908_24439446
DMR019	chr14	100141437	100141566	23	0.61003	0.34876	0.261265	1.48941e-13	--	--	HHIPL1	--	--	--	chr14	HHIPL1	--	--
DMR020	chr15	101420301	101420349	5	0.13588	0.02563	0.11025	0.000243281	ALDH1A3	--	--	ALDH1A3	--	chr15_101419261_101421133	--	ALDH1A3	ALDH1A3	chr15_101419261_101421133
DMR021	chr16	23848833	23848913	5	0.016066	0.12329	-0.107228	5.57963e-05	--	--	--	PRKCB	--	--	chr16	PRKCB	--	--
DMR022	chr16	19897114	19897150	7	0.16702	0.036501	0.130522	9.55895e-05	GPRC5B	GPRC5B	--	--	--	chr16_19894965_19897156	--	--	GPRC5B	chr16_19894965_19897156
DMR023	chr16	69141355	69141397	5	0.12275	0.016083	0.106663	0.000125527	HAS3	HAS3	--	HAS3	--	chr16_69139628_69141900	--	HAS3	HAS3	chr16_69139628_69141900
DMR024	chr16	57025983	57026087	7	0.62278	0.7828	-0.160026	0.00145416	--	--	--	NLRC5	--	--	--	NLRC5	--	--
DMR025	chr16	1032533	1032680	28	0.41602	0.18524	0.230774	6.09293e-19	LMF1	LMF1	--	SOX8	--	chr16_1029878_1035327	--	SOX8	--	chr16_1029878_1035327
DMR026	chr17	66409839	66409930	7	0.013248	0.16145	-0.148207	0.00349931	PRKAR1A	--	PRKAR1A	ARSG	--	--	--	ARSG,PRKAR1A	PRKAR1A	--
DMR027	chr17	855186	855238	5	0.14289	0.020515	0.122374	0.0044791	--	--	--	NXN	--	--	--	NXN	--	--
DMR028	chr17	5674570	5674865	56	0.52928	0.32381	0.205463	8.09805e-14	LOC339166	LOC339166	--	--	--	--	--	--	--	--
DMR029	chr17	934998	935029	9	0.7363	0.50234	0.233961	0.00020673	ABR	--	ABR	ABR	--	chr17_934417_935088	chr17	ABR	ABR	chr17_934417_935088
DMR030	chr18	25757828	25757868	12	0.024035	0.22862	-0.204585	7.05999e-08	CDH2	CDH2	--	--	--	chr18_25755414_25758175	--	--	CDH2	chr18_25755414_25758175
DMR031	chr18	20716293	20716428	5	5.4e-07	0.10435	-0.10435	0.000239069	--	--	CABLES1	CABLES1	--	chr18_20714968_20717071	--	CABLES1	--	chr18_20714968_20717071
DMR032	chr19	7599810	7599882	5	0.0023772	0.11634	-0.113958	0.000118253	PNPLA6	PNPLA6	--	PNPLA6	MCOLN1	chr19_7598413_7601008	--	PNPLA6	PNPLA6	chr19_7598413_7601008
DMR033	chr19	2546786	2546983	20	0.42389	0.62574	-0.201852	4.17648e-08	--	--	--	GNG7	--	chr19_2546620_2546983	--	GNG7	--	--
DMR034	chr19	1214478	1214550	7	0.53444	0.73539	-0.200952	0.000465189	--	--	--	STK11	--	--	--	STK11	--	--
DMR035	chr19	46916046	46916152	8	0.1935	0.32576	-0.132257	0.00145517	--	--	CCDC8	--	--	--	chr19	CCDC8	--	--
DMR036	chr19	57351712	57351932	20	0.59359	0.39246	0.20113	1.67675e-17	ZIM2,MIMT1,PEG3	MIMT1	--	ZIM2,PEG3	--	chr19_57351283_57351995	chr19	PEG3,ZIM2	MIMT1,PEG3,ZIM2	chr19_57351283_57351995
DMR037	chr19	543750	543798	5	0.76606	0.55922	0.206845	0.0026546	GZMM	GZMM	--	--	CDC34	--	chr19	--	GZMM	--
DMR038	chr2	223536621	223536660	5	0.20292	7e-07	0.20292	1.52013e-06	MOGAT1	--	--	MOGAT1	--	--	chr2	MOGAT1	MOGAT1	--
DMR039	chr2	40679187	40679266	18	0.1562	0.028163	0.128034	2.75101e-10	--	--	--	SLC8A1	--	--	chr2	SLC8A1	--	--
DMR040	chr2	208635243	208635275	5	0.13555	0.029815	0.105734	0.00742544	FZD5	FZD5	--	--	--	--	chr2	--	--	--
DMR041	chr2	220435701	220435754	8	0.14747	0.02409	0.123376	0.0352518	INHA	INHA	OBSL1	--	--	chr2_220434859_220436179	--	OBSL1	--	--
DMR042	chr2	60732869	60733035	5	0.54593	0.65561	-0.109681	0.0104242	--	--	--	BCL11A	--	--	--	BCL11A	--	--
DMR043	chr2	208977358	208977453	18	0.5203	0.79774	-0.277439	1.50214e-10	CRYGEP	CRYGEP	CRYGEP	--	--	chr2_208976900_208977396	chr2	CRYGEP	CRYGEP	chr2_208976900_208977396
DMR044	chr2	242714232	242714437	17	0.38185	0.59051	-0.208665	8.57096e-06	GAL3ST2	GAL3ST2	--	--	--	--	--	--	--	--
DMR045	chr20	49192611	49192618	5	0.39827	0.50666	-0.108389	0.0394987	--	--	--	PTPN1	--	--	--	PTPN1	--	--
DMR046	chr20	32857246	32857341	5	7e-07	0.14925	-0.149248	1.01721e-07	--	--	--	--	ASIP	chr20_32856659_32857248	chr20	--	--	--
DMR047	chr21	38378601	38378648	5	0.11445	0.010603	0.103852	0.00932072	RIPPLY3	RIPPLY3	--	RIPPLY3	--	chr21_38377937_38379437	--	RIPPLY3	RIPPLY3	chr21_38377937_38379437
DMR048	chr21	34602478	34602545	17	0.11094	0.00070615	0.110238	8.8283e-07	IFNAR2	--	IFNAR2	IFNAR2	--	chr21_34602241_34603265	--	IFNAR2	IFNAR2	--
DMR049	chr21	47401696	47401752	8	0.13789	0.011667	0.126226	0.000232468	COL6A1	--	COL6A1	--	--	--	chr21	COL6A1	COL6A1	--
DMR050	chr21	43681778	43681903	7	0.28039	0.51651	-0.23611	0.000221856	--	--	--	ABCG1	--	--	--	ABCG1	--	--
DMR051	chr21	46957914	46957988	5	0.78826	0.51455	0.273705	0.0118326	--	--	SLC19A1	SLC19A1	--	chr21_46957315_46957916	chr21	SLC19A1	--	--
DMR052	chr22	43740024	43740060	7	0.07533	0.30874	-0.233415	1.20559e-05	SCUBE1	SCUBE1	--	--	--	chr22_43738882_43740285	--	--	--	chr22_43738882_43740285
DMR053	chr22	19753220	19753314	5	0.13826	0.021612	0.116645	0.000236408	--	--	TBX1	TBX1	--	chr22_19753312_19755013	chr22	TBX1	--	--
DMR054	chr3	53528342	53528382	5	0.1577	0.020349	0.137356	3.46812e-06	CACNA1D	CACNA1D	--	--	--	chr3_53527927_53530106	--	--	--	chr3_53527927_53530106
DMR055	chr3	107810315	107810352	11	0.13504	0.029146	0.105891	1.80009e-07	CD47	CD47	--	--	--	chr3_107809375_107810543	--	--	CD47	chr3_107809375_107810543
DMR056	chr3	145878884	145878927	7	0.1417	0.034929	0.106766	0.000104016	PLOD2	--	PLOD2	--	--	chr3_145878430_145879287	--	PLOD2	PLOD2	chr3_145878430_145879287
DMR057	chr3	194115011	194115067	5	0.16295	0.026	0.136948	0.00208054	--	--	--	--	GP5	--	--	--	--	--
DMR058	chr3	122400453	122400479	5	0.065848	0.17278	-0.10693	0.00119269	--	--	--	PARP14	--	--	chr3	PARP14	--	--
DMR059	chr3	49459842	49459941	17	0.2694	0.37129	-0.101895	0.000642715	AMT	--	AMT,NICN1	--	--	--	--	AMT,NICN1	AMT	--
DMR060	chr5	180076487	180076550	13	0.13776	0.029539	0.108219	5.64517e-07	FLT4	--	FLT4	FLT4	--	chr5_180075688_180076906	--	FLT4	FLT4	chr5_180075688_180076906
DMR061	chr5	150458662	150458757	7	0.62864	0.73666	-0.108014	0.00664444	--	--	--	TNIP1	--	--	chr5	TNIP1	--	--
DMR062	chr5	172111157	172111283	26	0.64936	0.43324	0.216121	1.14537e-11	--	--	--	NEURL1B	--	chr5_172110282_172111166	chr5	NEURL1B	--	--
DMR063	chr6	32086778	32086818	5	0.15176	0.01474	0.137018	0.000242578	--	--	ATF6B	--	--	--	--	ATF6B	--	--
DMR064	chr6	170595884	170595932	5	0.38566	0.65194	-0.266275	0.00154501	--	--	--	DLL1	--	--	chr6	DLL1	--	--
DMR065	chr6	44233779	44233835	5	0.96712	0.72586	0.241262	0.000469405	NFKBIE	NFKBIE	--	--	--	--	chr6	--	NFKBIE	--
DMR066	chr6	31849607	31849709	5	0.87842	0.75078	0.127646	0.00742544	--	--	--	EHMT2	--	--	--	EHMT2	--	--
DMR067	chr7	50424630	50424734	10	0.11327	0.21459	-0.101321	0.0218059	--	--	--	IKZF1	--	--	--	IKZF1	--	--
DMR068	chr7	94953911	94954145	12	0.37087	0.4812	-0.110334	0.0121377	PON1	PON1	--	--	--	chr7_94953769_94953971	chr7	--	PON1	chr7_94953769_94953971
DMR069	chr7	192761	192825	11	0.24007	0.0078787	0.232187	9.02578e-12	FAM20C	FAM20C	--	--	--	chr7_191875_193799	--	--	FAM20C	chr7_191875_193799
DMR070	chr7	157481710	157481741	5	0.16736	0.026641	0.14072	0.000863856	--	--	--	PTPRN2	--	chr7_157476886_157486719	--	PTPRN2	--	--
DMR071	chr8	101157838	101157886	14	0.020849	0.12277	-0.101925	0.000134833	FBXO43	--	FBXO43	--	--	chr8_101157647_101158215	--	FBXO43	FBXO43	chr8_101157647_101158215
DMR072	chr8	99954521	99954554	5	0.27434	0.058819	0.215522	0.028517	STK3	--	--	STK3	--	chr8_99952020_99954686	--	STK3	STK3	--
DMR073	chr8	20054367	20054426	5	0.036962	0.21925	-0.182291	2.49283e-05	ATP6V1B2	ATP6V1B2	--	--	--	--	chr8	--	ATP6V1B2	--
DMR074	chr8	24813898	24813946	11	0.14633	0.027193	0.119139	5.85766e-05	NEFL	--	NEFL	--	--	chr8_24812946_24814299	--	NEFL	NEFL	--
DMR075	chr8	144692414	144692457	6	0.035756	0.16361	-0.127855	0.0117821	PYCRL	PYCRL	--	--	--	--	chr8	--	--	--
DMR076	chr8	142010483	142010517	9	0.12646	0.019316	0.107142	0.00021125	--	--	--	PTK2	--	chr8_142010440_142011907	--	PTK2	--	chr8_142010440_142011907
DMR077	chr8	101938667	101938795	6	0.72988	0.51542	0.214456	0.00262065	--	--	--	YWHAZ	--	--	--	YWHAZ	--	--
DMR078	chr9	140773007	140773038	5	0.16249	0.020342	0.14215	0.00038467	--	--	--	LOC100133077,CACNA1B	--	chr9_140771300_140773513	--	LOC100133077,CACNA1B	--	chr9_140771300_140773513
DMR079	chr9	139439710	139439746	5	0.011418	0.11422	-0.102799	0.0148309	NOTCH1	--	--	NOTCH1	MIR4674	chr9_139439041_139441532	--	NOTCH1	NOTCH1	chr9_139439041_139441532
DMR080	chr9	137225330	137225394	5	0.90153	0.62931	0.272221	0.000622329	--	--	--	RXRA	--	--	--	RXRA	--	--
DMR081	chr9	137582486	137582580	5	0.41613	0.69062	-0.274492	0.0118326	--	--	--	COL5A1	--	--	--	COL5A1	--	--
DMR082	chr9	136921209	136921246	5	0.31127	0.19983	0.111444	0.0360567	--	--	--	LOC100130548,BRD3	--	--	chr9	LOC100130548,BRD3	--	--
DMR083	chr9	139090814	139090848	7	0.029356	0.17579	-0.146431	5.78524e-05	--	--	LHX3	--	--	chr9_139090420_139095472	--	LHX3	--	chr9_139090420_139095472
DMR084	chrM	8113	8148	7	0.26648	0.050595	0.215883	0.00535377	TRNS1,ATP6,TRNG,ATP8,TRNK,ND3,COX3	TRNS1,ATP6,TRNG,ATP8,TRNK,ND3,COX3	COX2	--	COX1,TRND	--	--	COX2	ATP6,ATP8,TRNK	--
DMR085	chrM	4427	4542	6	0.024983	0.16641	-0.141427	1.08363e-09	TRNW,COX1,ND2,TRNI,TRNQ,TRNM	TRNW,COX1,ND2,TRNQ	ND2,TRNM	--	TRNA,TRNI,TRNC,TRNN,RNR2,ND1,TRNM,TRNY,TRNL1	--	--	ND2,TRNM	ND2,TRNI,TRNQ,TRNM	--
DMR086	chrX	138286530	138286564	5	0.063025	0.3511	-0.288075	0.00155082	--	--	--	FGF13	--	chrX_138285888_138287622	chrX	FGF13	--	chrX_138285888_138287622
DMR087	chrX	39961956	39962324	18	0.39543	0.64681	-0.251377	6.58394e-10	--	--	--	BCOR	--	chrX_39953434_39969247	--	BCOR	--	chrX_39953434_39969247
DMR088	chrX	153775310	153775401	9	0.46843	0.24847	0.219959	4.30016e-05	G6PD,IKBKG	G6PD,IKBKG	--	G6PD,IKBKG	--	chrX_153774893_153776136	--	G6PD,IKBKG	G6PD,IKBKG	chrX_153774893_153776136
DMR089	chrX	44900137	44900232	5	0.86777	0.98725	-0.119471	0.000445304	--	--	--	KDM6A	--	--	--	KDM6A	--	--
DMR090	chrX	118892898	118893041	30	0.40839	0.17996	0.228433	3.39941e-13	SOWAHD	--	SOWAHD	--	--	chrX_118891923_118893527	--	SOWAHD	SOWAHD	chrX_118891923_118893527
DMR091	chrX	125686495	125686651	25	0.37512	0.17076	0.204353	4.45439e-15	DCAF12L1	--	DCAF12L1	--	--	chrX_125685711_125686941	--	DCAF12L1	DCAF12L1	chrX_125685711_125686941
DMR092	chrX	12809891	12809947	26	0.46393	0.25376	0.210171	1.31155e-09	PRPS2	--	--	PRPS2	--	chrX_12809597_12810332	--	PRPS2	PRPS2	chrX_12809597_12810332
DMR093	chrX	152954160	152954236	25	0.40399	0.18768	0.21631	1.18035e-06	SLC6A8	SLC6A8	SLC6A8	--	--	--	--	SLC6A8	SLC6A8	--
DMR094	chrX	153665044	153665125	24	0.50178	0.25921	0.242573	2.77328e-08	GDI1	GDI1	--	--	ATP6AP1	chrX_153664761_153666065	--	--	GDI1	chrX_153664761_153666065
DMR095	chrX	18372770	18372844	25	0.2934	0.51819	-0.224793	8.18263e-09	SCML2	SCML2	SCML2	--	--	chrX_18371897_18373148	--	SCML2	SCML2	chrX_18371897_18373148
DMR096	chrX	49126376	49126490	37	0.57058	0.34985	0.220737	1.19617e-08	PPP1R3F	--	PPP1R3F	PPP1R3F	--	chrX_49125645_49127200	--	PPP1R3F	PPP1R3F	chrX_49125645_49127200
DMR097	chrX	57147696	57147779	19	0.34727	0.12784	0.219429	1.06905e-10	SPIN2B	--	SPIN2B	SPIN2B	--	chrX_57147679_57147997	--	SPIN2B	SPIN2B	chrX_57147679_57147997
DMR098	chrX	47479175	47479250	19	0.40593	0.20312	0.202815	2.41596e-06	SYN1	--	SYN1	--	--	chrX_47478670_47479515	--	SYN1	SYN1	chrX_47478670_47479515
DMR099	chrX	118925515	118925575	11	0.46596	0.19255	0.273409	3.46812e-06	RPL39	--	RPL39	RPL39	--	chrX_118925157_118926129	--	RPL39	RPL39	chrX_118925157_118926129
DMR100	chrX	130929599	130929759	17	0.55723	0.76305	-0.205818	1.28572e-07	MCRIP2P1	--	MCRIP2P1	FIRRE	--	--	chrX	FIRRE,MCRIP2P1	MCRIP2P1	--
DMR101	chrX	77359677	77359737	11	0.45429	0.21312	0.24117	3.62205e-05	PGK1	--	PGK1	--	--	chrX_77359303_77359979	--	PGK1	PGK1	chrX_77359303_77359979
DMR102	chrX	85403516	85403589	13	0.38544	0.15488	0.230555	1.13527e-07	DACH2	--	DACH2	--	--	chrX_85402943_85403877	--	DACH2	DACH2	chrX_85402943_85403877
DMR103	chrX	69664901	69665003	11	0.50946	0.29904	0.210416	2.73429e-05	DLG3	--	DLG3	--	--	--	chrX	DLG3	DLG3	--
DMR104	chrX	153718756	153718831	11	0.57466	0.26846	0.306194	2.68781e-06	SLC10A3	--	SLC10A3	SLC10A3	--	chrX_153718654_153719455	--	SLC10A3	SLC10A3	chrX_153718654_153719455
DMR105	chrX	68836321	68836381	15	0.48457	0.28125	0.203324	0.000315142	EDA	--	EDA	--	--	chrX_68835648_68837063	--	EDA	EDA	chrX_68835648_68837063
DMR106	chrX	131623819	131623871	11	0.45538	0.21171	0.243674	5.99491e-07	MBNL3	--	MBNL3	MBNL3	--	chrX_131623144_131624115	--	MBNL3	MBNL3	chrX_131623144_131624115
DMR107	chrX	153991327	153991408	11	0.41938	0.20853	0.210851	0.000121323	DKC1	--	--	DKC1	--	chrX_153990840_153991831	--	DKC1	DKC1	chrX_153990840_153991831
DMR2_1	chrX	118370063	118370088	14	0.33591	0.1283	0.207614	8.55798e-13	PGRMC1	PGRMC1	--	--	--	chrX_118369862_118370973	--	--	PGRMC1	chrX_118369862_118370973
DMR2_10	chr2	155554578	155554607	7	0.15425	7e-07	0.15425	6.45817e-09	KCNJ3	KCNJ3	--	--	--	chr2_155554005_155556069	--	--	KCNJ3	chr2_155554005_155556069
DMR2_11	chr8	132052385	132052406	5	0.17245	0.020226	0.152221	0.00349316	ADCY8	--	ADCY8	--	--	chr8_132052203_132054749	--	ADCY8	ADCY8	chr8_132052203_132054749
DMR2_12	chr1	1981632	1981658	5	0.18379	0.011813	0.171978	0.000411166	PRKCZ,LOC105378591	LOC105378591,PRKCZ	--	--	--	chr1_1981251_1983212	--	--	LOC105378591,PRKCZ	chr1_1981251_1983212
DMR2_13	chr22	50968396	50968408	5	0.16908	4.2e-07	0.169075	0.00734095	TYMP	--	TYMP	--	ODF3B	chr22_50963608_50970768	--	TYMP	TYMP	chr22_50963608_50970768
DMR2_14	chr3	13920006	13920033	5	0.17552	6e-07	0.175515	9.03404e-06	--	--	--	WNT7A	--	chr3_13919939_13922335	--	WNT7A	--	chr3_13919939_13922335
DMR2_15	chr1	9712978	9713284	5	0.016797	0.20101	-0.184215	-3.58099	--	--	PIK3CD-AS1	PIK3CD	--	chr1_9711780_9713001	chr1	PIK3CD,PIK3CD-AS1	--	chr1_9711780_9713001
DMR2_16	chr5	38556320	38556354	8	0.11743	0.014368	0.103057	3.03087	LIFR,LIFR-AS1	LIFR-AS1	--	LIFR	MIR3650	chr5_38556222_38557563	--	LIFR	LIFR	chr5_38556222_38557563
DMR2_17	chr6	137366056	137366064	5	0.47081	0.25101	0.219804	0.9074	IL20RA	IL20RA	IL20RA	--	--	chr6_137365299_137366126	--	IL20RA	IL20RA	chr6_137365299_137366126
DMR2_18	chrX	117861334	117861380	5	0.51806	0.30079	0.217271	0.784363	IL13RA1	IL13RA1	--	--	--	chrX_117861214_117862177	--	--	IL13RA1	chrX_117861214_117862177
DMR2_19	chr7	100778832	100779043	7	0.34706	0.59563	-0.248568	-0.779231	--	--	SERPINE1	SERPINE1	--	--	--	SERPINE1	--	--
DMR2_2	chr8	37823591	37823613	5	0.35688	0.13713	0.219742	0.00254319	--	--	ADRB3	--	--	chr8_37822486_37824008	--	ADRB3	--	--
DMR2_3	chr17	59529027	59529045	5	0.32396	7e-07	0.323956	4.79059e-12	TBX4	TBX4	--	--	--	chr17_59528979_59530266	--	--	--	chr17_59528979_59530266
DMR2_4	chr19	47960588	47960608	7	0.47656	0.22874	0.247826	9.84627e-05	--	--	SLC8A2	--	--	chr19_47960105_47960890	--	SLC8A2	--	--
DMR2_5	chr1	969943	969958	7	0.39863	0.6185	-0.219876	0.00176675	--	--	--	AGRN	--	chr1_967966_970238	--	AGRN	--	--
DMR2_6	chr6	32064097	32064117	7	0.25778	0.48531	-0.227533	2.21062e-05	--	--	TNXB	--	--	chr6_32063533_32065044	--	TNXB	--	--
DMR2_7	chr7	28448058	28448086	5	0.47895	0.72987	-0.250923	0.000341786	--	--	--	CREB5	--	--	chr7	CREB5	--	--
DMR2_8	chr12	49182460	49182468	5	0.19761	0.046368	0.151246	9.08315e-06	ADCY6,LOC100506125	LOC100506125	--	ADCY6	--	chr12_49182421_49182658	chr12	ADCY6	ADCY6,LOC100506125	chr12_49182421_49182658
DMR2_9	chr11	2466469	2466497	8	0.17177	0.01547	0.156296	1.32495e-06	KCNQ1	--	KCNQ1	--	--	chr11_2466247_2466818	chr11	KCNQ1	KCNQ1	chr11_2466247_2466818
DMR2_20	chr7	100778832	100779043	7	0.34706	0.59563	-0.248568	3.47704e-06	--	--	SERPINE1	SERPINE1	--	--	--	SERPINE1	--	--

## Sheet: S7
Table S4. Different DMRs in validation cohort
DMR-ID	Case	Control	Diff	P	Stata	Gene	Location of gene distributions
DMR004	0.249295	0.262405	-0.01311	0.000849182	DOWN	PDE4DIPP1	promoter, upstream2k
DMR012	0.556078	0.567333	-0.011255	2.20402e-14	DOWN	H19,MIR675	promoter, upstream2k, intron, genebody
DMR025	0.316136	0.28518	0.0309562	3.76991e-07	UP	LMF1	promoter, upstream2k
DMR040	0.331504	0.323466	0.00803889	0.023023	UP	FZD5	promoter, upstream2k, intron, genebody, tss_500bp
DMR043	0.545213	0.583709	-0.0384958	0.0032924	DOWN	CRYGEP	promoter, upstream2k, intron, genebody, tss_500bp
DMR049	0.034789	0.030222	0.004567	0.00264021	UP	COL6A1	promoter, exon, genebody, tss_500bp
DMR054	0.0313026	0.0302642	0.00103842	0.0493112	UP	CACNA1D	promoter, upstream2k
DMR061	0.657402	0.703292	-0.0458898	6.16663e-08	DOWN	TNIP1	intron, genebody
DMR068	0.502743	0.527059	-0.0243166	0.0101789	DOWN	PON1	promoter, upstream2k, tss_500bp
DMR070	0.0597658	0.0575842	0.00218158	0.0214286	UP	PTPRN2	intron, genebody
DMR074	0.04599	0.0438556	0.00213444	0.0195877	UP	NEFL	promoter, exon, genebody, tss_500bp
DMR088	0.355776	0.337091	0.0186855	0.0264189	UP	G6PD,IKBKG	promoter, upstream2k, intron, genebody, tss_500bp
DMR2_14	0.0331256	0.0310631	0.00206249	0.00661366	UP	WNT7A	intron, genebody
DMR2_7	0.622299	0.636807	-0.0145077	0.0183681	DOWN	CREB5	intron, genebody
DMR2_8	0.0980063	0.0907463	0.00726	0.0109358	UP	ADCY6	promoter, intron, genebody, tss_500bp
DMR2_20	0.895112	0.91725	-0.0221375	0.0249018	DOWN	SERPINE1	exon，intron，genebody

## Sheet: S8
Table S5. Different CpG sites in validation cohort
DMR-ID	Position	Case	Control	Methyl.diff	Ttest.p.value	Status
DMR001	73	0.00756	0.00814	-0.00058	0.0398042	DOWN
DMR004	107	0.25695	0.27678	-0.01983	0.0207292	DOWN
DMR004	218	0.33058	0.35325	-0.02267	0.0295919	DOWN
DMR012	100	0.55228	0.56621	-0.01393	0.0206101	DOWN
DMR012	106	0.5542	0.56689	-0.01269	0.0341826	DOWN
DMR012	123	0.54553	0.56159	-0.01606	0.00757513	DOWN
DMR012	154	0.54748	0.56153	-0.01405	0.0168527	DOWN
DMR012	156	0.54025	0.55721	-0.01696	0.00788255	DOWN
DMR012	168	0.54236	0.55629	-0.01393	0.0174064	DOWN
DMR012	200	0.54227	0.55638	-0.01411	0.0165351	DOWN
DMR012	218	0.56329	0.57613	-0.01284	0.0269295	DOWN
DMR012	229	0.55317	0.567	-0.01383	0.0178998	DOWN
DMR012	313	0.62479	0.63674	-0.01195	0.0237603	DOWN
DMR012	95	0.55241	0.56687	-0.01446	0.0116928	DOWN
DMR025	156	0.11431	0.09856	0.01575	0.00877593	UP
DMR025	161	0.31457	0.27626	0.03831	0.0101702	UP
DMR025	167	0.38535	0.34298	0.04237	0.00600032	UP
DMR025	190	0.36147	0.32374	0.03773	0.0120458	UP
DMR025	226	0.19231	0.16341	0.0289	0.00128935	UP
DMR025	229	0.18788	0.15558	0.0323	0.00213504	UP
DMR025	242	0.29269	0.26342	0.02927	0.0450245	UP
DMR025	247	0.3286	0.29275	0.03585	0.024887	UP
DMR025	263	0.17086	0.13964	0.03122	0.00253613	UP
DMR025	276	0.35658	0.32145	0.03513	0.0211297	UP
DMR025	281	0.34374	0.30751	0.03623	0.00966656	UP
DMR026	124	0.47306	0.4977	-0.02464	1.49878e-06	DOWN
DMR032	172	0	0.0246667	-0.0246667	0.00859473	DOWN
DMR040	100	0.3744	0.36218	0.01222	0.00635115	UP
DMR040	102	0.36338	0.3514	0.01198	0.0028279	UP
DMR040	108	0.45467	0.4441	0.01057	0.00146866	UP
DMR040	132	0.36707	0.3525	0.01457	7.61805e-06	UP
DMR040	166	0.26755	0.24464	0.02291	0.0240382	UP
DMR040	184	0.25825	0.25067	0.00758	5.4529e-07	UP
DMR042	243	0.55019	0.5631	-0.01291	0.0470459	DOWN
DMR042	267	0.80618	0.81878	-0.0126	0.0266112	DOWN
DMR042	304	0.50906	0.52673	-0.01767	0.0215551	DOWN
DMR053	166	0.0218	0.01901	0.00279	0.00508733	UP
DMR054	160	0.02639	0.02252	0.00387	0.0070949	UP
DMR054	85	0.01697	0.01456	0.00241	0.0210778	UP
DMR061	102	0.69175	0.73498	-0.0432296	8.41427e-05	DOWN
DMR061	127	0.72293	0.763469	-0.0405394	0.000513158	DOWN
DMR061	153	0.61504	0.665255	-0.0502151	1.70548e-05	DOWN
DMR061	195	0.78613	0.839959	-0.0538292	4.20645e-08	DOWN
DMR061	88	0.47116	0.512796	-0.0416359	3.63416e-05	DOWN
DMR070	101	0.0295	0.02676	0.00274	0.0405506	UP
DMR070	157	0.06306	0.05694	0.00612	0.0182454	UP
DMR074	127	0.05406	0.0474343	0.00662566	0.0187383	UP
DMR074	170	0.02421	0.0208788	0.00333121	0.0425196	UP
DMR074	183	0.02812	0.0247374	0.00338263	0.0361048	UP
DMR074	98	0.0399	0.0351515	0.00474848	0.0159488	UP
DMR080	85	0.98557	0.98351	0.00206	0.0113852	UP
DMR081	60	0.84025	0.84941	-0.00916	0.0314323	DOWN
DMR081	79	0.819	0.83133	-0.01233	0.0198189	DOWN
DMR089	178	0.44384	0.49791	-0.05407	1.14936e-19	DOWN
DMR089	182	0.69086	0.70475	-0.01389	8.48276e-23	DOWN
DMR089	187	0.83861	0.84273	-0.00412	2.7244e-06	DOWN
DMR089	191	0.06462	0.06733	-0.00271	2.92012e-07	DOWN
DMR089	195	0.79969	0.80425	-0.00456	2.69696e-07	DOWN
DMR089	236	0.8259	0.8306	-0.0047	0.008465	DOWN
DMR089	244	0.83213	0.83855	-0.00642	0.0275677	DOWN
DMR2_14	112	0.04306	0.0360404	0.0070196	0.02564	UP
DMR2_20	273	0.895112	0.91725	-0.0221375	0.0249018	DOWN

## Sheet: S9
Table S6. Differential DMRs and CpG sites associated with cardiovascular disease in patients with type 2 diabetes
DMR-ID	Gene	Type	Discovery cohort			Validation cohort				Location of gene distributions	Description in the article
			Case	Control	Status	Case	Control	Status	P value
DMR001	PIK3CD	CpG Site	0.016797	0.20101	DOWN	0.00756	0.00814	DOWN	0.0398042	intron, genebody	The gene PIK3CD play as mediators linking the association between physical activity and cardiovascular diseases. (Hangchuan Shi, 2021 PMID: 34732130)
DMR004	PDE4DIPP1	Fragment	0.58478	0.85287	DOWN	0.249295	0.262405	DOWN	0.000849182	promoter, upstream2k	PDE4DIPP1 is a pseudogene. But studies have shown an association between the protein PDE4DIP and atrial fibrillation, stroke and heart failure. (Arya Mani, 2022 PMID: 35346821)
DMR012	H19	Fragment, Site	0.32676	0.53916	DOWN	0.556078	0.567333	DOWN	2.20402e-14	promoter, upstream2k, intron, genebody	Many studies have shown that H19 plays an important role in multiple aspects of cardiovascular disease. (Denise Busscher, 2022 PMID: 35946958)
DMR012	MIR675	Fragment, Site	0.32676	0.53916	DOWN	0.556078	0.567333	DOWN	2e-14	promoter, upstream2k	MIR675 is involved in the regulation of myocardial ischemia-reperfusion injury in mice. (Hong Luo, 2019 PMID: 30496976)
DMR025	LMF1	Fragment	0.41602	0.18524	UP	0.316136	0.28518	UP	3.76991e-07	promoter, upstream2k	The mutation of LMF1 gene can cause abnormal triglyceride, which increases the risk of atherosclerosis. (Jacqueline S Dron, 2020 PMID: 32793115)
DMR026	ARSG	CpG Site	0.013248	0.16145	DOWN	0.47306	0.4977	DOWN	1.49878e-06	intron, genebody	There is a lack of research on the relationship between ARSG and cardiovascular disease or diabetes mellitus.
DMR032	PNPLA6	CpG Site	0.0023772	0.11634	DOWN	0	0.0246667	DOWN	0.00859473	promoter, upstream2k, intron, genebody, tss_500bp	There is a lack of research on the relationship between PNPLA6 and cardiovascular disease or diabetes mellitus.
DMR040	FZD5	Fragment	0.13555	0.029815	UP	0.331504	0.323466	UP	0.023023	promoter, upstream2k	FZD5 is involved in the regulation of diabetic vasculopathy (Yuxiang Dai, 2018 PMID: 29477872), cardiac fibrosis (Yan Zou, 2021 PMID: 34564708) and atherosclerosis (Heng Gao, 2021 PMID: 34254638).
DMR043	CRYGEP	Fragment	0.5203	0.79774	DOWN	0.545213	0.583709	DOWN	0.0032924	promoter, upstream2k, intron, genebody, tss_500bp	CRYGEP is a pseudogene. And there is a lack of research on the relationship between CRYGEP and cardiovascular disease or diabetes mellitus.
DMR049	COL6A1	Fragment	0.13789	0.011667	UP	0.034789	0.030222	UP	0.00264021	promoter, exon, genebody, tss_500bp	The mutation of COL6A1 gene is involved in the occurrence of cardiomyopathy. (Sholeh Bazrafshan, 2021 PMID: 33567613)
DMR053	TBX1	CpG Site	0.13826	0.021612	UP	0.0218	0.01901	UP	0.00508733	exon, intron, genebody	TBX1 is associated with cardiovascular development. (Peter J Scambler, 2010 PMID: 20054531)
DMR054	CACNA1D	Fragment	0.1577	0.020349	UP	0.0313026	0.0302642	UP	0.0493112	promoter, upstream2k	Genome-wide association studies suggest that CACNA1D is associated with cardiometabolic diseases. (A T Amare, 2017 PMID: 28117839)
DMR061	TNIP1	Fragment	0.62864	0.73666	DOWN	0.657402	0.703292	DOWN	6.16663e-08	intron, genebody	TNIP1 is associated with the risk of coronary heart disease in the Chinese Han population. (Yanbin Song, 2017 PMID: 29100383)
DMR068	PON1	Fragment	0.37087	0.4812	DOWN	0.502743	0.527059	DOWN	0.0101789	promoter, upstream2k, tss_500bp	PON1 may prevent or reduce cardiovascular complications in patients with type 2 diabetes. (Yasaman Shokri, 2020 PMID: 32044348)
DMR070	PTPRN2	Fragment	0.16736	0.026641	UP	0.0597658	0.0575842	UP	0.0214286	intron, genebody	PTPRN2 methylation predicts the development of coronary heart disease. (Golareh Agha, 2019 PMID: 31424985)
DMR074	NEFL	Fragment	0.14633	0.027193	UP	0.04599	0.0438556	UP	0.0195877	promoter, exon, genebody, tss_500bp	There is a lack of research on the relationship between NEFL and cardiovascular disease or diabetes mellitus.
DMR080	RXRA	CpG Site	0.90153	0.62931	UP	0.98557	0.98351	UP	0.0113852	intron, genebody	Related studies are scarce, but one study suggests that the NEFL gene appears to have a linkage-disequilibrium with SBP and DBP. (Wenjie Yang, 2003 PMID: 12862202)
DMR081	COL5A1	CpG Site	0.41613	0.69062	DOWN	0.819	0.83133	DOWN	0.0198189	intron, genebody	COL5A1 is associated with aortic coarctation (Julie Richer, 2020 PMID: 32938213), vascular fibrosis (Ryszard Nosalski, 2020 PMID: 32065054), and cardiovascular disease (Rubina Tabassum,2019 PMID: 31551469).
DMR088	G6PD	Fragment	0.46843	0.24847	UP	0.355776	0.337091	UP	0.0264189	promoter, upstream2k, intron, genebody, tss_500bp	G6PD is associated with cardiovascular disease. (Rajesh Parsanathan, 2020 PMID: 31974484)
DMR088	IKBKG	Fragment	0.46843	0.24847	UP	0.355776	0.337091	UP	0.0264189	promoter, upstream2k, intron, genebody, tss_500bp	IKBKG is involved in the process of cardiovascular diseases. (Concetta Schiano, 2022 PMID: 35830762)
DMR089	KDM6A	CpG Site	0.86777	0.98725	DOWN	0.44384	0.49791	DOWN	1.14936e-19	intron, genebody	KDM6A can prevent cardiomyocyte apoptosis (Yu Li, 2019 PMID: 30887465), and it is also associated with the sex specificity of metabolic diseases of the heart (Eralda Asllanaj, 2020 PMID: 32252966).
DMR2_7	CREB5	Fragment	0.47895	0.72987	DOWN	0.622299	0.636807	DOWN	0.0183681	intron, genebody	CREB5 is involved in the regulation of the biological activity of myocardial cells. (Xiaoshan Hu, 2021 PMID: 32621152)
DMR2_8	ADCY6	Fragment	0.19761	0.046368	UP	0.0980063	0.0907463	UP	0.0109358	promoter, intron, genebody, tss_500bp	ADCY6 is involved in regulating myocardial hypertrophic responses (Na Li, 2016 PMID: 26888314) and is also associated with PM2.5 relative cardiac diseases (Xiaozhe Yang, 2018 PMID: 30286548).
DMR2_14	WNT7A	Fragment	0.17552	6e-07	UP	0.0331256	0.0310631	UP	0.00661366	intron, genebody	WNT7A is involved in pulmonary hypertension regulation (Guizhu Liu, 2021 PMID: 34689593) and stroke injury repair (Shanshan Song, 2021 PMID: 33249091).
DMR2_20	SERPINE1	Fragment	0.34706	0.59563	DOWN	0.895112	0.91725	DOWN	0.0249018	exon，intron，genebody	SERPINE1 can be used as a biomarker for acute cerebral infarction (Masaaki Kubota, 2021 PMID: 34741085) and aortic coarctation (Dong Li, 2022 PMID: 35836829).
The genes in bold are newly discovered genes

## Sheet: S10
Table S7. GO enrichment of validated methylation sites
Term	Ontology	Description	P value	GeneID	Count
GO:0032536	BP	regulation of cell projection size	0.0300232	WNT7A/NEFL	2
GO:0035313	BP	wound healing, spreading of epidermal cells	0.0300232	WNT7A/COL5A1	2
GO:0044003	BP	modulation by symbiont of host process	0.0300232	TNIP1/RXRA	2
GO:0001704	BP	formation of primary germ layer	0.0300232	COL6A1/PRKAR1A/COL5A1	3
GO:0062009	BP	secondary palate development	0.0300232	WNT7A/TBX1	2
GO:0010875	BP	positive regulation of cholesterol efflux	0.0300232	PON1/RXRA	2
GO:0048384	BP	retinoic acid receptor signaling pathway	0.0300232	TBX1/RXRA	2
GO:0044319	BP	wound healing, spreading of cells	0.0300232	WNT7A/COL5A1	2
GO:0090505	BP	epiboly involved in wound healing	0.0300232	WNT7A/COL5A1	2
GO:0090504	BP	epiboly	0.0300232	WNT7A/COL5A1	2
GO:0046486	BP	glycerolipid metabolic process	0.0300232	LMF1/PON1/PIK3CD/PNPLA6	4
GO:0000578	BP	embryonic axis specification	0.0300232	FZD5/WNT7A	2
GO:0032373	BP	positive regulation of sterol transport	0.0300232	PON1/RXRA	2
GO:0032376	BP	positive regulation of cholesterol transport	0.0300232	PON1/RXRA	2
GO:0005788	CC	endoplasmic reticulum lumen	0.0167454	COL6A1/PTPRN2/WNT7A/COL5A1	4
GO:0048407	MF	platelet-derived growth factor binding	0.00276864	COL6A1/COL5A1	2
GO:0030020	MF	extracellular matrix structural constituent conferring tensile strength	0.0202826	COL6A1/COL5A1	2

## Sheet: S11
Table S8. KEGG enrichment of validated methylation sites
ID	Description	P value	GeneID	Count
hsa05226	Gastric cancer	0.00793691	FZD5/WNT7A/PIK3CD/RXRA	4
hsa04934	Cushing syndrome	0.00793691	FZD5/CACNA1D/CREB5/WNT7A	4
hsa05165	Human papillomavirus infection	0.00832734	FZD5/COL6A1/CREB5/WNT7A/PIK3CD	5
hsa05207	Chemical carcinogenesis - receptor activation	0.0131897	CACNA1D/CREB5/PIK3CD/RXRA	4
hsa04725	Cholinergic synapse	0.0226069	CACNA1D/CREB5/PIK3CD	3
hsa04935	Growth hormone synthesis, secretion and action	0.0226069	CACNA1D/CREB5/PIK3CD	3
hsa04550	Signaling pathways regulating pluripotency of stem cells	0.0237067	FZD5/WNT7A/PIK3CD	3
hsa05224	Breast cancer	0.0237067	FZD5/WNT7A/PIK3CD	3
hsa04150	mTOR signaling pathway	0.0237067	FZD5/WNT7A/PIK3CD	3
hsa04218	Cellular senescence	0.0237067	CACNA1D/PIK3CD/SERPINE1	3
hsa04390	Hippo signaling pathway	0.0237067	FZD5/WNT7A/SERPINE1	3
hsa04930	Type II diabetes mellitus	0.0237067	CACNA1D/PIK3CD	2
hsa04151	PI3K-Akt signaling pathway	0.0237067	COL6A1/CREB5/PIK3CD/RXRA	4
hsa05225	Hepatocellular carcinoma	0.0237067	FZD5/WNT7A/PIK3CD	3
hsa04973	Carbohydrate digestion and absorption	0.0237067	CACNA1D/PIK3CD	2
hsa05010	Alzheimer disease	0.0297714	FZD5/CACNA1D/WNT7A/PIK3CD	4
hsa05205	Proteoglycans in cancer	0.0335647	FZD5/WNT7A/PIK3CD	3
hsa05217	Basal cell carcinoma	0.0335647	FZD5/WNT7A	2
hsa04929	GnRH secretion	0.0335647	CACNA1D/PIK3CD	2
hsa04927	Cortisol synthesis and secretion	0.0335647	CACNA1D/CREB5	2
hsa05031	Amphetamine addiction	0.0348369	CACNA1D/CREB5	2
hsa04024	cAMP signaling pathway	0.0348369	CACNA1D/CREB5/PIK3CD	3
